# Supplementary material for: Nanopore sequencing reveals that DNA replication compartmentalisation dictates genome stability and instability in Trypanosoma brucei
Source: Nat Commun. 2025 Jan 16;16:751. doi: 10.1038/s41467-025-56087-3 (PMC11739655; doi:10.1038/s41467-025-56087-3)
Supplement: Supplementary file 3 — Supplementary Data 1 [file 41467_2025_56087_MOESM3_ESM.xlsx]

## Sheet: canu_tb_p4_unique_genes_without
contig	start	end	gene_id	gene_id_2	type	chromosome_type	orthomcl_subject_sequence_id	orthomcl_OrthoMCL_group_id	orthomcl_Description	orthomcl_Alignment_length	orthomcl_Percent_identical_matches	orthomcl_Expect_value
tig00000644	2004615	2005286	Tbb_001216500	Tbb_001216500.1	gene	megabase	tbrg|Tbg972.8.760	OG6_199769	unknown	223	100	7.76e-155
tig00000055	771879	772474	Tbb_000446700	Tbb_000446700.1	gene	megabase	tbrt|Tb927.5.2016	OG6r21_124131	unknown	198	82.8	1.52e-105
tig00000645	978686	979151	Tbb_001282700	Tbb_001282700.1	gene	megabase	tbrt|Tb927.9.16950	OG6_389230	unknown	142	99.3	1.09e-98
tig00000002	2450106	2451489	Tbb_000104900	Tbb_000104900.1	pseudogene	megabase	tbrl|Tb427.10.9620	OG6r21_547335	NADH-ubiquinone oxidoreductase c	105	91.4	5.99e-65
tig00000002	2275890	2277786	Tbb_000097800	Tbb_000097800.1	pseudogene	megabase	tbrl|Tb427.10.8880	OG6_173851	hypothetical protein	81	97.5	1.16e-41
tig00000002	517827	518362	Tbb_000024400	Tbb_000024400.1	pseudogene	megabase	tbrl|Tb427.10.1920	OG6_389253	hypothetical protein	149	53	1.56e-40
tig00000069	577193	581082	Tbb_000640100	Tbb_000640100.1	pseudogene	megabase	tbrt|Tb927.1.4020	OG6_389840	unknown	120	65.8	5.74e-33
tig00000648	1303446	1304111	Tbb_001447100	Tbb_001447100.1	pseudogene	megabase	teov|TEOVI_000596100	OG6_389249	hypothetical protein, conserved	229	40.6	4.05e-31
tig00000647	903447	904686	Tbb_001345800	Tbb_001345800.1	pseudogene	megabase	tbrl|Tb427tmp.211.0830	OG6_146941	hypothetical protein, conserved	68	86.8	2.18e-27
tig00004868	22545	25357	Tbb_001774400	Tbb_001774400.1	pseudogene	megabase	tbrt|Tb927.6.2530	OG6_389902	unknown	101	60.4	5.72e-26
tig00000084	73145	73691	Tbb_000798500	Tbb_000798500.1	pseudogene	megabase	tbrt|Tb05.5K5.250	OG6_389224	unknown	126	50.8	2.66e-23
tig00000058	1044022	1046533	Tbb_000528500	Tbb_000528500.1	pseudogene	megabase	tbrg|Tbg972.4.5080	OG6_104965	3,2-trans-enoyl-CoA isomerase, mitochondrial, putative [Source:UniProtKB/TrEMBL;Acc:C9ZME0]	64	92.2	7.63e-23
tig00000270	39232	40208	Tbb_001041200	Tbb_001041200.1	pseudogene	megabase	tbrt|Tb927.9.700	OG6_388840	unknown	72	69.4	4.59e-21
tig00004860	4331674	4331784	Tbb_001737200	Tbb_001737200.1	gene	megabase	tbrt|Tb927.7.6425	OG6r21_547413	unknown	36	94.4	2.81e-20
tig00000002	3420740	3423286	Tbb_000145900	Tbb_000145900.1	pseudogene	megabase	tbrl|Tb427.10.13690	OG6_223552	hypothetical protein, conserved	41	97.6	7.56e-17
tig00000063	42018	43904	Tbb_000616800	Tbb_000616800.1	pseudogene	megabase	tcrk|C3747_7g559	OG6r21_209374	Putative UDP-Gal or UDP-GlcNAc-dependent glycosyltransferase [Source:UniProtKB/TrEMBL;Acc:A0A2V2XIX9]	82	41.5	5.44e-08
tig00000644	1038076	1039921	Tbb_001173400	Tbb_001173400.1	pseudogene	megabase	tbrt|Tb927.8.4300	OG6_389549	unknown	149	32.9	2.25e-07
tig00000654	64081	66197	Tbb_001530700	Tbb_001530700.1	pseudogene	megabase	tbtr|Tb1125.1.3410	OG6_157978	hypothetical protein, conserved	36	83.3	2.32e-05
tig00000642	2355775	2358902	Tbb_001124200	Tbb_001124200.1	pseudogene	megabase	tcrs|TcSYL_0037080	OG6_553312	unspecified product	223	27.4	4.2e-05
tig00000002	674126	677048	Tbb_000030900	Tbb_000030900.1	pseudogene	megabase	tbrt|Tb927.10.2460	OG6_147251	unknown	24	95.8	0.000146
tig00000133	531189	534998	Tbb_000955800	Tbb_000955800.1	pseudogene	megabase	tbrt|Tb11.v5.0145	OG6_100750	unknown	30	83.3	0.000733
tig00004866	45094	49402	Tbb_001766100	Tbb_001766100.2	pseudogene	megabase	tbrt|Tb927.4.4130	OG6_103837	unknown	29	75.9	0.0026
tig00004863	63621	65510	Tbb_001754400	Tbb_001754400.1	pseudogene	megabase	teva|TevSTIB805.8.2990	OG6_101442	mannosyl-oligosaccharide 1,2-alpha-mannosidase IB, putative	22	100	0.00647
tig00004863	69639	71528	Tbb_001754700	Tbb_001754700.1	pseudogene	megabase	teva|TevSTIB805.8.2990	OG6_101442	mannosyl-oligosaccharide 1,2-alpha-mannosidase IB, putative	22	100	0.00647
tig00000002	688257	689342	Tbb_000031300	Tbb_000031300.1	pseudogene	megabase	*	-1	-1	-1
tig00000002	1197919	1199272	Tbb_000050400	Tbb_000050400.1	pseudogene	megabase	*	-1	-1	-1
tig00000002	1726144	1727989	Tbb_000072300	Tbb_000072300.1	pseudogene	megabase	*	-1	-1	-1
tig00000002	2392604	2393833	Tbb_000102500	Tbb_000102500.1	pseudogene	megabase	*	-1	-1	-1
tig00000002	2551158	2556499	Tbb_000109300	Tbb_000109300.1	pseudogene	megabase	*	-1	-1	-1
tig00000002	2827893	2828860	Tbb_000121700	Tbb_000121700.1	pseudogene	megabase	*	-1	-1	-1
tig00000002	3843397	3845111	Tbb_000163000	Tbb_000163000.1	pseudogene	megabase	*	-1	-1	-1
tig00000004	47886	58229	Tbb_000207000	Tbb_000207000.1	pseudogene	megabase	*	-1	-1	-1
tig00000009	77893	79726	Tbb_000217500	Tbb_000217500.1	gene	megabase	*	-1	-1	-1
tig00000013	14032	15779	Tbb_000223200	Tbb_000223200.1	pseudogene	megabase	*	-1	-1	-1
tig00000022	6172	7901	Tbb_000243100	Tbb_000243100.1	pseudogene	megabase	*	-1	-1	-1
tig00000051	1036169	1037169	Tbb_000357500	Tbb_000357500.1	pseudogene	megabase	*	-1	-1	-1
tig00000051	1041559	1043299	Tbb_000357900	Tbb_000357900.1	pseudogene	megabase	*	-1	-1	-1
tig00000055	770152	771304	Tbb_000446600	Tbb_000446600.1	pseudogene	megabase	*	-1	-1	-1
tig00000058	250587	251090	Tbb_000501800	Tbb_000501800.1	pseudogene	megabase	*	-1	-1	-1
tig00000058	1954658	1956844	Tbb_000560600	Tbb_000560600.1	pseudogene	megabase	*	-1	-1	-1
tig00000071	1208758	1211755	Tbb_000695600	Tbb_000695600.1	pseudogene	megabase	*	-1	-1	-1
tig00000071	1852343	1854547	Tbb_000720200	Tbb_000720200.1	pseudogene	megabase	*	-1	-1	-1
tig00000082	1228124	1229148	Tbb_000785500	Tbb_000785500.1	pseudogene	megabase	*	-1	-1	-1
tig00000082	1242582	1243253	Tbb_000785600	Tbb_000785600.1	pseudogene	megabase	*	-1	-1	-1
tig00000082	1245554	1246060	Tbb_000785700	Tbb_000785700.1	pseudogene	megabase	*	-1	-1	-1
tig00000101	84508	86221	Tbb_000815900	Tbb_000815900.1	pseudogene	megabase	*	-1	-1	-1
tig00000101	663936	666391	Tbb_000833800	Tbb_000833800.1	pseudogene	megabase	*	-1	-1	-1
tig00000108	33203	33734	Tbb_000837400	Tbb_000837400.1	pseudogene	megabase	*	-1	-1	-1
tig00000120	65666	68032	Tbb_000891400	Tbb_000891400.1	pseudogene	megabase	*	-1	-1	-1
tig00000133	583395	584097	Tbb_000957900	Tbb_000957900.1	pseudogene	megabase	*	-1	-1	-1
tig00000133	585222	585889	Tbb_000958100	Tbb_000958100.1	pseudogene	megabase	*	-1	-1	-1
tig00000133	586695	588190	Tbb_000958300	Tbb_000958300.1	pseudogene	megabase	*	-1	-1	-1
tig00000152	13309	14567	Tbb_000999400	Tbb_000999400.1	pseudogene	megabase	*	-1	-1	-1
tig00000168	241157	242340	Tbb_001027900	Tbb_001027900.1	pseudogene	megabase	*	-1	-1	-1
tig00000642	1034818	1037081	Tbb_001078200	Tbb_001078200.1	gene	megabase	*	-1	-1	-1
tig00000644	965541	968328	Tbb_001170900	Tbb_001170900.1	pseudogene	megabase	*	-1	-1	-1
tig00000644	1406404	1410683	Tbb_001186400	Tbb_001186400.1	pseudogene	megabase	*	-1	-1	-1
tig00000644	1726089	1733117	Tbb_001200100	Tbb_001200100.1	pseudogene	megabase	*	-1	-1	-1
tig00000644	2058740	2058997	Tbb_001218100	Tbb_001218100.1	gene	megabase	*	-1	-1	-1
tig00000645	187252	187758	Tbb_001256800	Tbb_001256800.1	pseudogene	megabase	*	-1	-1	-1
tig00000645	199239	200024	Tbb_001257000	Tbb_001257000.1	pseudogene	megabase	*	-1	-1	-1
tig00000645	203475	204091	Tbb_001257100	Tbb_001257100.1	pseudogene	megabase	*	-1	-1	-1
tig00000645	232701	233494	Tbb_001257400	Tbb_001257400.1	pseudogene	megabase	*	-1	-1	-1
tig00000647	511833	513203	Tbb_001329300	Tbb_001329300.1	pseudogene	megabase	*	-1	-1	-1
tig00000647	1113699	1117545	Tbb_001355500	Tbb_001355500.1	pseudogene	megabase	*	-1	-1	-1
tig00000648	2407816	2409377	Tbb_001490700	Tbb_001490700.1	pseudogene	megabase	*	-1	-1	-1
tig00004860	776127	779399	Tbb_001614100	Tbb_001614100.1	gene	megabase	*	-1	-1	-1
tig00004870	116362	116670	Tbb_001789300	Tbb_001789300.1	gene	megabase	*	-1	-1	-1
tig00004875	46546	53102	Tbb_001840400	Tbb_001840400.1	pseudogene	megabase	*	-1	-1	-1
tig00004875	53925	54537	Tbb_001840500	Tbb_001840500.1	pseudogene	megabase	*	-1	-1	-1
tig00004875	54580	54930	Tbb_001840600	Tbb_001840600.1	pseudogene	megabase	*	-1	-1	-1
tig00004875	57792	58093	Tbb_001840700	Tbb_001840700.1	pseudogene	megabase	*	-1	-1	-1
