# Supplementary material for: Nanopore sequencing reveals that DNA replication compartmentalisation dictates genome stability and instability in Trypanosoma brucei
Source: Nat Commun. 2025 Jan 16;16:751. doi: 10.1038/s41467-025-56087-3 (PMC11739655; doi:10.1038/s41467-025-56087-3)
Supplement: Supplementary file 6 — Source data [file 41467_2025_56087_MOESM6_ESM.zip]

Archive with 2 entries (2 files):
- Source data/Source Data2.txt
- Source data/SourceDataFile.xlsx
