# Supplementary material for: Nanopore sequencing reveals that DNA replication compartmentalisation dictates genome stability and instability in Trypanosoma brucei
Source: Nat Commun. 2025 Jan 16;16:751. doi: 10.1038/s41467-025-56087-3 (PMC11739655; doi:10.1038/s41467-025-56087-3)
Supplement: Supplementary file 6 — Source data [file 41467_2025_56087_MOESM6_ESM.zip › Source data/SourceDataFile.xlsx]

## Sheet: Fig.2, 4 & 6
MFA-seq ratios by sample; Nanopore genome; data used to generate the dot plots across contigs in Figures 2, 4 and 6
Genome landmarks used in the various plots - Telomeres, Centromeres, BES, 50 bp repeats, 70 bp repeats, 177 bp repeats
MFA-seq						Telomeres				Centromeres				BES				50 bp repeats				70 bp repeats				177 bp repeats
Contig	Start	End	Ratio	Sample		Contig	Start	End		Contig	Start	End		Contig	Start	End		Contig	Start	End		Contig	Start	End		Contig	Start	End
tig00000001	0	1000	0.84415	BSF_ES		tig00000002	2	11080		tig00000002	5057304	5080222		tig00000055	2	42500		tig00000055	37156	42544		tig00000055	2	2388		tig00004876	2	45624
tig00000001	1000	2000	1.09473	BSF_ES		tig00000030	335956	343813		tig00000027	2	95660		tig00000114	2	107145		tig00000060	215176	234198		tig00000114	97846	103626		tig00004879	145146	175181
tig00000001	2000	3000	0.91073	BSF_ES		tig00000037	581785	591882		tig00000032	2	39500		tig00000116	2	93539		tig00000114	2	65487		tig00000116	72151	93339		tig00000149	5	4759
tig00000001	3000	4000	0.91295	BSF_ES		tig00000051	2782568	2796483		tig00000055	245535	312066		tig00000137	353115	403957		tig00000116	2	28261		tig00000156	161035	176204		tig00000150	93808	142391
tig00000001	4000	5000	1.05598	BSF_ES		tig00000076	420137	427819		tig00000058	1423695	1494259		tig00000156	69463	176203		tig00000137	353318	367732		tig00000157	162415	169358		tig00000159	2	53182
tig00000001	5000	6000	1.07366	BSF_ES		tig00000084	480988	493678		tig00000069	662148	683495		tig00000157	84599	169358		tig00000156	69678	120773		tig00000642	2	8905		tig00000194	25	6740
tig00000001	6000	7000	0.95666	BSF_ES		tig00000104	5643	8875		tig00000082	1227001	1286453		tig00000642	2	89195		tig00000157	84802	125165		tig00000642	12359	15510		tig00000204	16	8553
tig00000001	7000	8000	0.98045	BSF_ES		tig00000111	1074512	1081040		tig00000111	965801	1002950		tig00000644	3173567	3276693		tig00000159	191540	221292		tig00000644	3261380	3263533		tig00000209	2	2473
tig00000001	8000	9000	1.08328	BSF_ES		tig00000122	422323	427026		tig00000115	2	14571		tig00000652	166136	252506		tig00000176	72901	116240		tig00000653	64453	67608		tig00000210	2	6395
tig00000001	9000	10000	1.00823	BSF_ES		tig00000137	396436	403957		tig00000126	77489	114052		tig00000653	2	81933		tig00000642	64303	89006		tig00000658	373245	384404		tig00000656	1893	5881
tig00000001	10000	11000	0.82632	BSF_ES		tig00000139	2	8151		tig00000127	387610	404648		tig00000658	296861	384417		tig00000644	3173761	3251683		tig00004876	161682	178983		tig00000658	2	52994
tig00000001	11000	12000	0.95165	BSF_ES		tig00000149	6624	10385		tig00000133	582131	588275		tig00004876	76220	180336		tig00000652	166363	206772		tig00004877	35432	52586		tig00000659	6305	19840
tig00000001	12000	13000	1.09384	BSF_ES		tig00000152	300648	308237		tig00000152	2	20875		tig00004877	2	54794		tig00000653	2	12770		tig00004878	2647	7004		tig00000660	829	14384
tig00000001	13000	14000	0.98937	BSF_ES		tig00000168	2	12130		tig00000168	233215	263027		tig00004878	2	79848		tig00000658	296834	323726		tig00004879	24	4458		tig00000661	31	2873
tig00000001	14000	15000	0.90114	BSF_ES		tig00000192	2	7724		tig00000642	1063501	1093670		tig00004879	2	93561		tig00004876	76751	127475						tig00000662	2	2125
tig00000001	15000	16000	0.9696	BSF_ES		tig00000194	107869	118786		tig00000642	2589049	2613586						tig00004877	2	1731						tig00004876	2	45624
tig00000001	16000	17000	1.13363	BSF_ES		tig00000202	69715	78018		tig00000643	44848	147872						tig00004878	52082	79848						tig00004879	145146	177029
tig00000001	17000	18000	1.07314	BSF_ES		tig00000204	9590	11854		tig00000644	2	83148						tig00004879	49988	93362						tig00004882	3	2635
tig00000001	18000	19000	1.13558	BSF_ES		tig00000210	8287	14736		tig00000645	135994	241200														tig00004883	5	1925
tig00000001	19000	20000	0.90418	BSF_ES		tig00000252	4834	6690		tig00000648	2493001	2596678
tig00000001	20000	21000	0.86144	BSF_ES		tig00000270	64312	70031		tig00000654	2	20400
tig00000001	21000	22000	0.90178	BSF_ES		tig00000273	4850	6890		tig00004860	4534743	4554032
tig00000001	22000	23000	0.9175	BSF_ES		tig00000644	3267775	3276693		tig00004861	2	44400
tig00000001	23000	24000	1.04554	BSF_ES		tig00000647	2493971	2500322
tig00000001	24000	25000	1.18453	BSF_ES		tig00000648	2	7194
tig00000001	25000	26000	0.99726	BSF_ES		tig00000653	71121	81877
tig00000001	26000	27000	1.08053	BSF_ES		tig00000659	3	3782
tig00000001	27000	28000	1.18721	BSF_ES		tig00000660	44043	52865
tig00000001	28000	29000	1.09405	BSF_ES		tig00004870	175945	186114
tig00000001	29000	30000	1.03999	BSF_ES		tig00004871	171452	184070
tig00000001	30000	31000	1.29062	BSF_ES		tig00004879	179608	185132
tig00000001	31000	32000	1.03821	BSF_ES		tig00004881	275788	283654
tig00000001	32000	33000	0.86958	BSF_ES
tig00000001	33000	34000	1.24752	BSF_ES
tig00000001	34000	35000	1.20922	BSF_ES
tig00000001	35000	36000	0.8996	BSF_ES
tig00000001	36000	37000	1.00687	BSF_ES
tig00000001	37000	38000	1.09575	BSF_ES
tig00000001	38000	39000	1.02667	BSF_ES
tig00000001	39000	40000	1.01343	BSF_ES
tig00000001	40000	41000	1.23383	BSF_ES
tig00000001	41000	42000	1.31087	BSF_ES
tig00000002	0	1000	1.67491	BSF_ES
tig00000002	1000	2000	1.52177	BSF_ES
tig00000002	2000	3000	1.61744	BSF_ES
tig00000002	3000	4000	1.75811	BSF_ES
tig00000002	4000	5000	1.49297	BSF_ES
tig00000002	5000	6000	1.86068	BSF_ES
tig00000002	6000	7000	1.39994	BSF_ES
tig00000002	7000	8000	1.70677	BSF_ES
tig00000002	8000	9000	1.4201	BSF_ES
tig00000002	9000	10000	1.5629	BSF_ES
tig00000002	10000	11000	1.59652	BSF_ES
tig00000002	11000	12000	1.15699	BSF_ES
tig00000002	12000	13000	1.03983	BSF_ES
tig00000002	13000	14000	0.9633	BSF_ES
tig00000002	14000	15000	0.94781	BSF_ES
tig00000002	15000	16000	0.92435	BSF_ES
tig00000002	16000	17000	0.93057	BSF_ES
tig00000002	17000	18000	0.96568	BSF_ES
tig00000002	18000	19000	1.10917	BSF_ES
tig00000002	19000	20000	0.91555	BSF_ES
tig00000002	20000	21000	0.99563	BSF_ES
tig00000002	21000	22000	1.01804	BSF_ES
tig00000002	22000	23000	0.97379	BSF_ES
tig00000002	23000	24000	1.06008	BSF_ES
tig00000002	24000	25000	0.95623	BSF_ES
tig00000002	25000	26000	0.94837	BSF_ES
tig00000002	26000	27000	0.99002	BSF_ES
tig00000002	27000	28000	0.77207	BSF_ES
tig00000002	28000	29000	0.79542	BSF_ES
tig00000002	29000	30000	0.89813	BSF_ES
tig00000002	30000	31000	0.82292	BSF_ES
tig00000002	31000	32000	0.97302	BSF_ES
tig00000002	32000	33000	1.15738	BSF_ES
tig00000002	33000	34000	0.99321	BSF_ES
tig00000002	34000	35000	1.03021	BSF_ES
tig00000002	35000	36000	0.90256	BSF_ES
tig00000002	36000	37000	0.88233	BSF_ES
tig00000002	37000	38000	0.92332	BSF_ES
tig00000002	38000	39000	1.01644	BSF_ES
tig00000002	39000	40000	1.03809	BSF_ES
tig00000002	40000	41000	0.95194	BSF_ES
tig00000002	41000	42000	1.14715	BSF_ES
tig00000002	42000	43000	0.96158	BSF_ES
tig00000002	43000	44000	1.02523	BSF_ES
tig00000002	44000	45000	0.83447	BSF_ES
tig00000002	45000	46000	0.99532	BSF_ES
tig00000002	46000	47000	0.88715	BSF_ES
tig00000002	47000	48000	0.91599	BSF_ES
tig00000002	48000	49000	1.04666	BSF_ES
tig00000002	49000	50000	1.00432	BSF_ES
tig00000002	50000	51000	1.05243	BSF_ES
tig00000002	51000	52000	1.00306	BSF_ES
tig00000002	52000	53000	1.07335	BSF_ES
tig00000002	53000	54000	1.05363	BSF_ES
tig00000002	54000	55000	1.07609	BSF_ES
tig00000002	55000	56000	1.02698	BSF_ES
tig00000002	56000	57000	1.05664	BSF_ES
tig00000002	57000	58000	0.93372	BSF_ES
tig00000002	58000	59000	0.8463	BSF_ES
tig00000002	59000	60000	0.82262	BSF_ES
tig00000002	60000	61000	1.02616	BSF_ES
tig00000002	61000	62000	1.10146	BSF_ES
tig00000002	62000	63000	1.08453	BSF_ES
tig00000002	63000	64000	0.91394	BSF_ES
tig00000002	64000	65000	1.1992	BSF_ES
tig00000002	65000	66000	1.02741	BSF_ES
tig00000002	66000	67000	1.02559	BSF_ES
tig00000002	67000	68000	1.08505	BSF_ES
tig00000002	68000	69000	0.99433	BSF_ES
tig00000002	69000	70000	0.93814	BSF_ES
tig00000002	70000	71000	1.02719	BSF_ES
tig00000002	71000	72000	1.03493	BSF_ES
tig00000002	72000	73000	1.04906	BSF_ES
tig00000002	73000	74000	1.23971	BSF_ES
tig00000002	74000	75000	1.15734	BSF_ES
tig00000002	75000	76000	0.94958	BSF_ES
tig00000002	76000	77000	0.90281	BSF_ES
tig00000002	77000	78000	1.04381	BSF_ES
tig00000002	78000	79000	1.00503	BSF_ES
tig00000002	79000	80000	1.01869	BSF_ES
tig00000002	80000	81000	0.96346	BSF_ES
tig00000002	81000	82000	1.00106	BSF_ES
tig00000002	82000	83000	1.06109	BSF_ES
tig00000002	83000	84000	0.93666	BSF_ES
tig00000002	84000	85000	0.942	BSF_ES
tig00000002	85000	86000	1.10141	BSF_ES
tig00000002	86000	87000	0.99211	BSF_ES
tig00000002	87000	88000	1.06342	BSF_ES
tig00000002	88000	89000	0.91708	BSF_ES
tig00000002	89000	90000	1.04461	BSF_ES
tig00000002	90000	91000	1.05917	BSF_ES
tig00000002	91000	92000	1.10522	BSF_ES
tig00000002	92000	93000	1.24124	BSF_ES
tig00000002	93000	94000	0.96624	BSF_ES
tig00000002	94000	95000	0.92559	BSF_ES
tig00000002	95000	96000	1.05015	BSF_ES
tig00000002	98000	99000	1.02729	BSF_ES
tig00000002	99000	100000	1.08006	BSF_ES
tig00000002	100000	101000	1.07457	BSF_ES
tig00000002	101000	102000	1.01017	BSF_ES
tig00000002	102000	103000	0.9831	BSF_ES
tig00000002	103000	104000	0.96416	BSF_ES
tig00000002	104000	105000	1.07885	BSF_ES
tig00000002	105000	106000	0.97231	BSF_ES
tig00000002	106000	107000	1.04001	BSF_ES
tig00000002	107000	108000	0.90652	BSF_ES
tig00000002	108000	109000	1.08082	BSF_ES
tig00000002	109000	110000	0.90789	BSF_ES
tig00000002	110000	111000	0.96357	BSF_ES
tig00000002	111000	112000	0.96337	BSF_ES
tig00000002	112000	113000	0.86123	BSF_ES
tig00000002	113000	114000	0.92657	BSF_ES
tig00000002	114000	115000	0.96884	BSF_ES
tig00000002	115000	116000	0.95761	BSF_ES
tig00000002	116000	117000	1.08096	BSF_ES
tig00000002	117000	118000	0.89344	BSF_ES
tig00000002	118000	119000	1.01809	BSF_ES
tig00000002	119000	120000	0.93322	BSF_ES
tig00000002	120000	121000	0.98234	BSF_ES
tig00000002	121000	122000	1.0171	BSF_ES
tig00000002	122000	123000	1.0763	BSF_ES
tig00000002	123000	124000	0.94612	BSF_ES
tig00000002	124000	125000	0.94461	BSF_ES
tig00000002	125000	126000	1.00623	BSF_ES
tig00000002	126000	127000	0.95262	BSF_ES
tig00000002	127000	128000	1.03584	BSF_ES
tig00000002	128000	129000	0.96138	BSF_ES
tig00000002	129000	130000	1.03543	BSF_ES
tig00000002	130000	131000	0.83351	BSF_ES
tig00000002	131000	132000	0.94369	BSF_ES
tig00000002	132000	133000	0.93182	BSF_ES
tig00000002	133000	134000	0.9448	BSF_ES
tig00000002	134000	135000	0.90415	BSF_ES
tig00000002	135000	136000	0.99434	BSF_ES
tig00000002	136000	137000	0.89214	BSF_ES
tig00000002	137000	138000	0.88429	BSF_ES
tig00000002	138000	139000	0.88382	BSF_ES
tig00000002	139000	140000	1.04644	BSF_ES
tig00000002	140000	141000	0.95988	BSF_ES
tig00000002	141000	142000	1.08399	BSF_ES
tig00000002	142000	143000	0.91039	BSF_ES
tig00000002	143000	144000	1.00568	BSF_ES
tig00000002	144000	145000	0.85843	BSF_ES
tig00000002	145000	146000	0.93956	BSF_ES
tig00000002	146000	147000	0.88524	BSF_ES
tig00000002	147000	148000	0.94257	BSF_ES
tig00000002	148000	149000	0.87168	BSF_ES
tig00000002	149000	150000	0.97813	BSF_ES
tig00000002	150000	151000	0.90372	BSF_ES
tig00000002	151000	152000	0.99661	BSF_ES
tig00000002	152000	153000	0.87034	BSF_ES
tig00000002	153000	154000	0.92876	BSF_ES
tig00000002	154000	155000	0.92267	BSF_ES
tig00000002	155000	156000	0.78318	BSF_ES
tig00000002	156000	157000	0.85601	BSF_ES
tig00000002	157000	158000	0.89968	BSF_ES
tig00000002	158000	159000	0.78434	BSF_ES
tig00000002	159000	160000	0.9543	BSF_ES
tig00000002	160000	161000	0.86937	BSF_ES
tig00000002	161000	162000	0.81888	BSF_ES
tig00000002	162000	163000	0.90293	BSF_ES
tig00000002	163000	164000	0.81239	BSF_ES
tig00000002	164000	165000	0.87421	BSF_ES
tig00000002	165000	166000	0.92932	BSF_ES
tig00000002	166000	167000	0.83158	BSF_ES
tig00000002	167000	168000	0.88314	BSF_ES
tig00000002	168000	169000	0.97167	BSF_ES
tig00000002	169000	170000	0.89365	BSF_ES
tig00000002	170000	171000	0.92915	BSF_ES
tig00000002	171000	172000	0.88575	BSF_ES
tig00000002	172000	173000	0.94939	BSF_ES
tig00000002	173000	174000	1.04236	BSF_ES
tig00000002	174000	175000	0.94722	BSF_ES
tig00000002	175000	176000	0.97961	BSF_ES
tig00000002	176000	177000	1.00697	BSF_ES
tig00000002	177000	178000	0.85524	BSF_ES
tig00000002	178000	179000	0.88978	BSF_ES
tig00000002	179000	180000	0.92694	BSF_ES
tig00000002	180000	181000	0.88013	BSF_ES
tig00000002	181000	182000	0.90663	BSF_ES
tig00000002	182000	183000	0.88859	BSF_ES
tig00000002	183000	184000	0.90052	BSF_ES
tig00000002	184000	185000	0.9204	BSF_ES
tig00000002	185000	186000	0.97941	BSF_ES
tig00000002	186000	187000	0.8465	BSF_ES
tig00000002	187000	188000	0.90345	BSF_ES
tig00000002	188000	189000	0.7862	BSF_ES
tig00000002	191000	192000	0.92282	BSF_ES
tig00000002	192000	193000	0.90084	BSF_ES
tig00000002	193000	194000	0.83621	BSF_ES
tig00000002	194000	195000	0.8854	BSF_ES
tig00000002	195000	196000	0.87007	BSF_ES
tig00000002	196000	197000	0.81654	BSF_ES
tig00000002	197000	198000	0.90146	BSF_ES
tig00000002	198000	199000	0.93278	BSF_ES
tig00000002	199000	200000	0.99763	BSF_ES
tig00000002	200000	201000	0.99825	BSF_ES
tig00000002	201000	202000	0.91109	BSF_ES
tig00000002	202000	203000	0.83548	BSF_ES
tig00000002	203000	204000	0.81127	BSF_ES
tig00000002	204000	205000	0.85006	BSF_ES
tig00000002	205000	206000	0.84821	BSF_ES
tig00000002	206000	207000	0.93608	BSF_ES
tig00000002	207000	208000	1.01338	BSF_ES
tig00000002	208000	209000	0.99716	BSF_ES
tig00000002	209000	210000	0.79015	BSF_ES
tig00000002	210000	211000	0.86293	BSF_ES
tig00000002	211000	212000	0.94241	BSF_ES
tig00000002	212000	213000	0.90466	BSF_ES
tig00000002	213000	214000	0.94695	BSF_ES
tig00000002	214000	215000	0.88413	BSF_ES
tig00000002	215000	216000	0.67806	BSF_ES
tig00000002	216000	217000	0.82854	BSF_ES
tig00000002	217000	218000	0.94154	BSF_ES
tig00000002	218000	219000	1.00753	BSF_ES
tig00000002	219000	220000	0.8938	BSF_ES
tig00000002	220000	221000	0.91508	BSF_ES
tig00000002	221000	222000	0.81394	BSF_ES
tig00000002	222000	223000	0.87282	BSF_ES
tig00000002	223000	224000	0.86504	BSF_ES
tig00000002	224000	225000	0.98882	BSF_ES
tig00000002	225000	226000	0.78967	BSF_ES
tig00000002	226000	227000	0.82446	BSF_ES
tig00000002	227000	228000	0.67993	BSF_ES
tig00000002	228000	229000	0.81225	BSF_ES
tig00000002	229000	230000	0.99353	BSF_ES
tig00000002	230000	231000	0.8757	BSF_ES
tig00000002	231000	232000	0.83333	BSF_ES
tig00000002	232000	233000	0.76158	BSF_ES
tig00000002	233000	234000	0.79625	BSF_ES
tig00000002	234000	235000	0.8416	BSF_ES
tig00000002	236000	237000	0.87549	BSF_ES
tig00000002	237000	238000	0.94049	BSF_ES
tig00000002	240000	241000	0.84716	BSF_ES
tig00000002	241000	242000	0.99471	BSF_ES
tig00000002	242000	243000	0.92886	BSF_ES
tig00000002	243000	244000	0.8059	BSF_ES
tig00000002	244000	245000	0.88205	BSF_ES
tig00000002	245000	246000	0.88688	BSF_ES
tig00000002	246000	247000	0.91984	BSF_ES
tig00000002	247000	248000	0.81527	BSF_ES
tig00000002	248000	249000	0.92649	BSF_ES
tig00000002	249000	250000	0.92482	BSF_ES
tig00000002	251000	252000	0.85661	BSF_ES
tig00000002	252000	253000	0.69185	BSF_ES
tig00000002	253000	254000	0.83088	BSF_ES
tig00000002	254000	255000	0.84266	BSF_ES
tig00000002	258000	259000	0.927	BSF_ES
tig00000002	260000	261000	0.94035	BSF_ES
tig00000002	261000	262000	0.8724	BSF_ES
tig00000002	262000	263000	0.91599	BSF_ES
tig00000002	263000	264000	0.9426	BSF_ES
tig00000002	264000	265000	0.90243	BSF_ES
tig00000002	265000	266000	0.95936	BSF_ES
tig00000002	266000	267000	0.86551	BSF_ES
tig00000002	267000	268000	0.85762	BSF_ES
tig00000002	268000	269000	0.82467	BSF_ES
tig00000002	269000	270000	0.87833	BSF_ES
tig00000002	270000	271000	0.90324	BSF_ES
tig00000002	271000	272000	0.86768	BSF_ES
tig00000002	272000	273000	0.9004	BSF_ES
tig00000002	273000	274000	0.84348	BSF_ES
tig00000002	274000	275000	0.83612	BSF_ES
tig00000002	275000	276000	1.00153	BSF_ES
tig00000002	276000	277000	0.99626	BSF_ES
tig00000002	277000	278000	1.02145	BSF_ES
tig00000002	280000	281000	0.76759	BSF_ES
tig00000002	281000	282000	0.80764	BSF_ES
tig00000002	282000	283000	0.94508	BSF_ES
tig00000002	283000	284000	0.90441	BSF_ES
tig00000002	285000	286000	0.9375	BSF_ES
tig00000002	286000	287000	0.87914	BSF_ES
tig00000002	287000	288000	1.0034	BSF_ES
tig00000002	288000	289000	0.90318	BSF_ES
tig00000002	289000	290000	0.8983	BSF_ES
tig00000002	290000	291000	1.05844	BSF_ES
tig00000002	291000	292000	0.86462	BSF_ES
tig00000002	292000	293000	0.83733	BSF_ES
tig00000002	293000	294000	0.85885	BSF_ES
tig00000002	294000	295000	1.03638	BSF_ES
tig00000002	295000	296000	0.84808	BSF_ES
tig00000002	296000	297000	0.9461	BSF_ES
tig00000002	297000	298000	0.87264	BSF_ES
tig00000002	298000	299000	0.83344	BSF_ES
tig00000002	299000	300000	0.91869	BSF_ES
tig00000002	300000	301000	0.89077	BSF_ES
tig00000002	302000	303000	0.80427	BSF_ES
tig00000002	303000	304000	0.85447	BSF_ES
tig00000002	306000	307000	0.92021	BSF_ES
tig00000002	307000	308000	0.98841	BSF_ES
tig00000002	308000	309000	0.93788	BSF_ES
tig00000002	309000	310000	0.99775	BSF_ES
tig00000002	312000	313000	0.86959	BSF_ES
tig00000002	313000	314000	1.02532	BSF_ES
tig00000002	314000	315000	1.06936	BSF_ES
tig00000002	315000	316000	0.87279	BSF_ES
tig00000002	316000	317000	0.93699	BSF_ES
tig00000002	317000	318000	0.96433	BSF_ES
tig00000002	318000	319000	0.85037	BSF_ES
tig00000002	319000	320000	1.00168	BSF_ES
tig00000002	320000	321000	0.92432	BSF_ES
tig00000002	321000	322000	0.94882	BSF_ES
tig00000002	322000	323000	0.98641	BSF_ES
tig00000002	324000	325000	1.06538	BSF_ES
tig00000002	325000	326000	1.06652	BSF_ES
tig00000002	326000	327000	1.09357	BSF_ES
tig00000002	327000	328000	1.00924	BSF_ES
tig00000002	328000	329000	0.9481	BSF_ES
tig00000002	330000	331000	0.9303	BSF_ES
tig00000002	331000	332000	0.84129	BSF_ES
tig00000002	332000	333000	0.90442	BSF_ES
tig00000002	333000	334000	0.98702	BSF_ES
tig00000002	334000	335000	1.07294	BSF_ES
tig00000002	335000	336000	0.88359	BSF_ES
tig00000002	336000	337000	0.9795	BSF_ES
tig00000002	337000	338000	0.9001	BSF_ES
tig00000002	338000	339000	0.93972	BSF_ES
tig00000002	341000	342000	0.97533	BSF_ES
tig00000002	343000	344000	1.06063	BSF_ES
tig00000002	344000	345000	0.96556	BSF_ES
tig00000002	345000	346000	1.04203	BSF_ES
tig00000002	346000	347000	0.79132	BSF_ES
tig00000002	349000	350000	0.9273	BSF_ES
tig00000002	350000	351000	1.04481	BSF_ES
tig00000002	351000	352000	0.89638	BSF_ES
tig00000002	352000	353000	0.98214	BSF_ES
tig00000002	353000	354000	0.94523	BSF_ES
tig00000002	354000	355000	0.91499	BSF_ES
tig00000002	355000	356000	0.87875	BSF_ES
tig00000002	356000	357000	0.91881	BSF_ES
tig00000002	357000	358000	0.99293	BSF_ES
tig00000002	358000	359000	0.93803	BSF_ES
tig00000002	359000	360000	0.94142	BSF_ES
tig00000002	360000	361000	0.85089	BSF_ES
tig00000002	361000	362000	0.97048	BSF_ES
tig00000002	362000	363000	1.03798	BSF_ES
tig00000002	363000	364000	0.92157	BSF_ES
tig00000002	364000	365000	0.89481	BSF_ES
tig00000002	365000	366000	0.91375	BSF_ES
tig00000002	366000	367000	0.93926	BSF_ES
tig00000002	367000	368000	0.9292	BSF_ES
tig00000002	368000	369000	0.89523	BSF_ES
tig00000002	369000	370000	0.93996	BSF_ES
tig00000002	370000	371000	0.94025	BSF_ES
tig00000002	371000	372000	0.83973	BSF_ES
tig00000002	372000	373000	0.86037	BSF_ES
tig00000002	373000	374000	0.91247	BSF_ES
tig00000002	374000	375000	1.02299	BSF_ES
tig00000002	375000	376000	1.0339	BSF_ES
tig00000002	376000	377000	0.98441	BSF_ES
tig00000002	377000	378000	0.85235	BSF_ES
tig00000002	378000	379000	0.90951	BSF_ES
tig00000002	379000	380000	0.88671	BSF_ES
tig00000002	380000	381000	0.93039	BSF_ES
tig00000002	381000	382000	0.79091	BSF_ES
tig00000002	382000	383000	1.01471	BSF_ES
tig00000002	383000	384000	0.83651	BSF_ES
tig00000002	384000	385000	0.83432	BSF_ES
tig00000002	385000	386000	0.80295	BSF_ES
tig00000002	386000	387000	0.89928	BSF_ES
tig00000002	387000	388000	1.0255	BSF_ES
tig00000002	388000	389000	0.92402	BSF_ES
tig00000002	389000	390000	0.7847	BSF_ES
tig00000002	390000	391000	0.90504	BSF_ES
tig00000002	391000	392000	0.88685	BSF_ES
tig00000002	392000	393000	0.90274	BSF_ES
tig00000002	393000	394000	0.92772	BSF_ES
tig00000002	394000	395000	0.93039	BSF_ES
tig00000002	395000	396000	0.88708	BSF_ES
tig00000002	396000	397000	1.05348	BSF_ES
tig00000002	397000	398000	0.96859	BSF_ES
tig00000002	398000	399000	0.96613	BSF_ES
tig00000002	399000	400000	0.9149	BSF_ES
tig00000002	400000	401000	0.99435	BSF_ES
tig00000002	401000	402000	0.93659	BSF_ES
tig00000002	402000	403000	0.96971	BSF_ES
tig00000002	403000	404000	0.89945	BSF_ES
tig00000002	404000	405000	0.85138	BSF_ES
tig00000002	405000	406000	0.85829	BSF_ES
tig00000002	406000	407000	0.85167	BSF_ES
tig00000002	407000	408000	0.95688	BSF_ES
tig00000002	408000	409000	1.01597	BSF_ES
tig00000002	409000	410000	1.14536	BSF_ES
tig00000002	410000	411000	0.94417	BSF_ES
tig00000002	411000	412000	0.90602	BSF_ES
tig00000002	414000	415000	0.93997	BSF_ES
tig00000002	415000	416000	0.90925	BSF_ES
tig00000002	416000	417000	1.00114	BSF_ES
tig00000002	417000	418000	0.92743	BSF_ES
tig00000002	418000	419000	0.9996	BSF_ES
tig00000002	419000	420000	0.97253	BSF_ES
tig00000002	420000	421000	0.99768	BSF_ES
tig00000002	421000	422000	0.875	BSF_ES
tig00000002	422000	423000	1.0005	BSF_ES
tig00000002	423000	424000	0.89722	BSF_ES
tig00000002	424000	425000	0.98446	BSF_ES
tig00000002	425000	426000	0.8918	BSF_ES
tig00000002	426000	427000	0.91843	BSF_ES
tig00000002	427000	428000	1.0903	BSF_ES
tig00000002	428000	429000	0.95476	BSF_ES
tig00000002	429000	430000	0.90793	BSF_ES
tig00000002	430000	431000	0.81015	BSF_ES
tig00000002	431000	432000	0.86397	BSF_ES
tig00000002	432000	433000	0.9501	BSF_ES
tig00000002	433000	434000	0.9046	BSF_ES
tig00000002	434000	435000	1.03944	BSF_ES
tig00000002	435000	436000	0.87801	BSF_ES
tig00000002	436000	437000	0.85921	BSF_ES
tig00000002	437000	438000	0.97932	BSF_ES
tig00000002	438000	439000	0.99954	BSF_ES
tig00000002	439000	440000	1.08962	BSF_ES
tig00000002	440000	441000	0.96063	BSF_ES
tig00000002	441000	442000	0.97108	BSF_ES
tig00000002	442000	443000	0.95399	BSF_ES
tig00000002	443000	444000	0.94339	BSF_ES
tig00000002	444000	445000	0.97866	BSF_ES
tig00000002	445000	446000	0.97758	BSF_ES
tig00000002	446000	447000	1.0289	BSF_ES
tig00000002	447000	448000	0.96589	BSF_ES
tig00000002	448000	449000	0.97996	BSF_ES
tig00000002	449000	450000	1.02477	BSF_ES
tig00000002	450000	451000	1.0188	BSF_ES
tig00000002	451000	452000	0.93453	BSF_ES
tig00000002	452000	453000	1.07045	BSF_ES
tig00000002	453000	454000	1.04863	BSF_ES
tig00000002	454000	455000	1.00681	BSF_ES
tig00000002	455000	456000	1.01408	BSF_ES
tig00000002	456000	457000	1.06829	BSF_ES
tig00000002	457000	458000	1.02955	BSF_ES
tig00000002	458000	459000	1.01324	BSF_ES
tig00000002	459000	460000	1.08384	BSF_ES
tig00000002	460000	461000	1.16456	BSF_ES
tig00000002	461000	462000	1.01288	BSF_ES
tig00000002	462000	463000	1.12364	BSF_ES
tig00000002	463000	464000	0.99016	BSF_ES
tig00000002	464000	465000	0.97946	BSF_ES
tig00000002	465000	466000	1.04251	BSF_ES
tig00000002	466000	467000	0.98362	BSF_ES
tig00000002	469000	470000	1.03517	BSF_ES
tig00000002	470000	471000	1.01378	BSF_ES
tig00000002	471000	472000	1.02632	BSF_ES
tig00000002	472000	473000	1.03512	BSF_ES
tig00000002	473000	474000	1.08994	BSF_ES
tig00000002	474000	475000	1.03234	BSF_ES
tig00000002	475000	476000	1.07128	BSF_ES
tig00000002	476000	477000	1.06543	BSF_ES
tig00000002	477000	478000	1.17162	BSF_ES
tig00000002	478000	479000	0.96049	BSF_ES
tig00000002	479000	480000	1.15094	BSF_ES
tig00000002	480000	481000	1.12237	BSF_ES
tig00000002	481000	482000	1.1026	BSF_ES
tig00000002	482000	483000	0.97199	BSF_ES
tig00000002	483000	484000	0.98721	BSF_ES
tig00000002	484000	485000	1.01013	BSF_ES
tig00000002	485000	486000	0.93724	BSF_ES
tig00000002	486000	487000	1.01943	BSF_ES
tig00000002	487000	488000	1.02069	BSF_ES
tig00000002	488000	489000	1.08569	BSF_ES
tig00000002	489000	490000	0.94483	BSF_ES
tig00000002	490000	491000	0.83574	BSF_ES
tig00000002	491000	492000	0.91228	BSF_ES
tig00000002	492000	493000	0.94293	BSF_ES
tig00000002	493000	494000	0.99091	BSF_ES
tig00000002	494000	495000	0.96405	BSF_ES
tig00000002	495000	496000	0.94202	BSF_ES
tig00000002	496000	497000	0.96658	BSF_ES
tig00000002	497000	498000	0.90988	BSF_ES
tig00000002	498000	499000	0.88557	BSF_ES
tig00000002	499000	500000	0.91311	BSF_ES
tig00000002	500000	501000	0.96835	BSF_ES
tig00000002	501000	502000	0.94354	BSF_ES
tig00000002	502000	503000	0.97265	BSF_ES
tig00000002	503000	504000	1.00535	BSF_ES
tig00000002	504000	505000	1.04052	BSF_ES
tig00000002	505000	506000	0.94522	BSF_ES
tig00000002	506000	507000	0.942	BSF_ES
tig00000002	509000	510000	0.92487	BSF_ES
tig00000002	510000	511000	0.97037	BSF_ES
tig00000002	511000	512000	0.91285	BSF_ES
tig00000002	512000	513000	0.95669	BSF_ES
tig00000002	513000	514000	0.94784	BSF_ES
tig00000002	514000	515000	1.0183	BSF_ES
tig00000002	515000	516000	0.92007	BSF_ES
tig00000002	516000	517000	0.91493	BSF_ES
tig00000002	517000	518000	0.96425	BSF_ES
tig00000002	518000	519000	0.90985	BSF_ES
tig00000002	519000	520000	0.92526	BSF_ES
tig00000002	520000	521000	0.92933	BSF_ES
tig00000002	521000	522000	0.93763	BSF_ES
tig00000002	522000	523000	1.02331	BSF_ES
tig00000002	523000	524000	0.92151	BSF_ES
tig00000002	524000	525000	0.96617	BSF_ES
tig00000002	527000	528000	0.80988	BSF_ES
tig00000002	528000	529000	0.98035	BSF_ES
tig00000002	529000	530000	0.93005	BSF_ES
tig00000002	530000	531000	0.9682	BSF_ES
tig00000002	531000	532000	0.89899	BSF_ES
tig00000002	534000	535000	0.823	BSF_ES
tig00000002	535000	536000	0.89248	BSF_ES
tig00000002	536000	537000	0.91878	BSF_ES
tig00000002	537000	538000	0.83635	BSF_ES
tig00000002	538000	539000	0.83303	BSF_ES
tig00000002	539000	540000	0.9541	BSF_ES
tig00000002	540000	541000	0.9502	BSF_ES
tig00000002	541000	542000	0.94199	BSF_ES
tig00000002	542000	543000	0.96138	BSF_ES
tig00000002	543000	544000	0.8552	BSF_ES
tig00000002	544000	545000	0.8682	BSF_ES
tig00000002	545000	546000	0.88031	BSF_ES
tig00000002	546000	547000	0.92276	BSF_ES
tig00000002	547000	548000	0.8913	BSF_ES
tig00000002	549000	550000	0.84212	BSF_ES
tig00000002	550000	551000	0.86208	BSF_ES
tig00000002	551000	552000	0.88676	BSF_ES
tig00000002	552000	553000	0.87464	BSF_ES
tig00000002	553000	554000	0.88232	BSF_ES
tig00000002	554000	555000	0.86635	BSF_ES
tig00000002	555000	556000	0.96425	BSF_ES
tig00000002	558000	559000	1.00798	BSF_ES
tig00000002	559000	560000	0.86343	BSF_ES
tig00000002	560000	561000	0.89618	BSF_ES
tig00000002	561000	562000	0.84112	BSF_ES
tig00000002	562000	563000	0.82933	BSF_ES
tig00000002	563000	564000	0.88446	BSF_ES
tig00000002	564000	565000	0.90059	BSF_ES
tig00000002	565000	566000	0.87607	BSF_ES
tig00000002	566000	567000	0.87838	BSF_ES
tig00000002	567000	568000	0.89676	BSF_ES
tig00000002	568000	569000	0.81013	BSF_ES
tig00000002	569000	570000	0.84386	BSF_ES
tig00000002	570000	571000	0.84853	BSF_ES
tig00000002	571000	572000	0.96311	BSF_ES
tig00000002	572000	573000	0.86875	BSF_ES
tig00000002	573000	574000	0.85672	BSF_ES
tig00000002	574000	575000	0.94834	BSF_ES
tig00000002	575000	576000	0.83	BSF_ES
tig00000002	576000	577000	0.79827	BSF_ES
tig00000002	577000	578000	0.89879	BSF_ES
tig00000002	578000	579000	0.91403	BSF_ES
tig00000002	579000	580000	0.94663	BSF_ES
tig00000002	580000	581000	0.92502	BSF_ES
tig00000002	581000	582000	0.9205	BSF_ES
tig00000002	582000	583000	0.83203	BSF_ES
tig00000002	583000	584000	0.8928	BSF_ES
tig00000002	584000	585000	0.86203	BSF_ES
tig00000002	585000	586000	0.91084	BSF_ES
tig00000002	586000	587000	0.85313	BSF_ES
tig00000002	587000	588000	0.83308	BSF_ES
tig00000002	588000	589000	0.84901	BSF_ES
tig00000002	589000	590000	0.90062	BSF_ES
tig00000002	590000	591000	0.96497	BSF_ES
tig00000002	591000	592000	0.85626	BSF_ES
tig00000002	592000	593000	0.91599	BSF_ES
tig00000002	593000	594000	0.82792	BSF_ES
tig00000002	594000	595000	0.84461	BSF_ES
tig00000002	595000	596000	0.87498	BSF_ES
tig00000002	596000	597000	0.89207	BSF_ES
tig00000002	597000	598000	1.07282	BSF_ES
tig00000002	598000	599000	0.97419	BSF_ES
tig00000002	599000	600000	0.7993	BSF_ES
tig00000002	600000	601000	0.85578	BSF_ES
tig00000002	601000	602000	0.8028	BSF_ES
tig00000002	602000	603000	0.92225	BSF_ES
tig00000002	603000	604000	0.8269	BSF_ES
tig00000002	604000	605000	0.92562	BSF_ES
tig00000002	605000	606000	0.90812	BSF_ES
tig00000002	606000	607000	0.90692	BSF_ES
tig00000002	607000	608000	0.90666	BSF_ES
tig00000002	608000	609000	0.91347	BSF_ES
tig00000002	609000	610000	0.89805	BSF_ES
tig00000002	610000	611000	0.78084	BSF_ES
tig00000002	611000	612000	0.82761	BSF_ES
tig00000002	612000	613000	0.99684	BSF_ES
tig00000002	613000	614000	0.86861	BSF_ES
tig00000002	614000	615000	0.97565	BSF_ES
tig00000002	615000	616000	0.94247	BSF_ES
tig00000002	616000	617000	1.03136	BSF_ES
tig00000002	617000	618000	0.96188	BSF_ES
tig00000002	618000	619000	0.89769	BSF_ES
tig00000002	619000	620000	0.90627	BSF_ES
tig00000002	620000	621000	0.84822	BSF_ES
tig00000002	621000	622000	0.7974	BSF_ES
tig00000002	622000	623000	0.79212	BSF_ES
tig00000002	623000	624000	0.93723	BSF_ES
tig00000002	624000	625000	0.89856	BSF_ES
tig00000002	625000	626000	1.03361	BSF_ES
tig00000002	626000	627000	0.874	BSF_ES
tig00000002	627000	628000	0.79821	BSF_ES
tig00000002	628000	629000	0.90036	BSF_ES
tig00000002	629000	630000	0.86645	BSF_ES
tig00000002	630000	631000	0.82126	BSF_ES
tig00000002	631000	632000	0.94173	BSF_ES
tig00000002	632000	633000	0.91694	BSF_ES
tig00000002	633000	634000	0.99082	BSF_ES
tig00000002	636000	637000	0.98821	BSF_ES
tig00000002	637000	638000	0.98661	BSF_ES
tig00000002	638000	639000	0.96922	BSF_ES
tig00000002	639000	640000	0.93006	BSF_ES
tig00000002	640000	641000	1.05131	BSF_ES
tig00000002	641000	642000	0.94993	BSF_ES
tig00000002	642000	643000	0.98966	BSF_ES
tig00000002	643000	644000	0.82017	BSF_ES
tig00000002	644000	645000	0.76661	BSF_ES
tig00000002	645000	646000	0.84854	BSF_ES
tig00000002	648000	649000	0.85678	BSF_ES
tig00000002	649000	650000	0.87459	BSF_ES
tig00000002	650000	651000	0.82664	BSF_ES
tig00000002	651000	652000	0.95857	BSF_ES
tig00000002	652000	653000	0.91421	BSF_ES
tig00000002	653000	654000	0.82666	BSF_ES
tig00000002	654000	655000	1.02789	BSF_ES
tig00000002	655000	656000	1.03252	BSF_ES
tig00000002	656000	657000	1.00513	BSF_ES
tig00000002	657000	658000	0.97667	BSF_ES
tig00000002	658000	659000	0.90012	BSF_ES
tig00000002	659000	660000	0.90629	BSF_ES
tig00000002	660000	661000	0.8997	BSF_ES
tig00000002	661000	662000	0.82644	BSF_ES
tig00000002	662000	663000	0.86157	BSF_ES
tig00000002	663000	664000	0.86544	BSF_ES
tig00000002	664000	665000	0.89713	BSF_ES
tig00000002	665000	666000	0.95052	BSF_ES
tig00000002	666000	667000	0.90442	BSF_ES
tig00000002	667000	668000	0.82046	BSF_ES
tig00000002	668000	669000	0.93823	BSF_ES
tig00000002	669000	670000	0.88657	BSF_ES
tig00000002	670000	671000	1.1175	BSF_ES
tig00000002	671000	672000	1.06674	BSF_ES
tig00000002	672000	673000	0.9674	BSF_ES
tig00000002	673000	674000	0.8732	BSF_ES
tig00000002	674000	675000	0.9205	BSF_ES
tig00000002	675000	676000	1.04887	BSF_ES
tig00000002	676000	677000	0.94746	BSF_ES
tig00000002	677000	678000	0.93363	BSF_ES
tig00000002	678000	679000	0.94852	BSF_ES
tig00000002	679000	680000	0.93814	BSF_ES
tig00000002	680000	681000	0.79563	BSF_ES
tig00000002	681000	682000	0.97718	BSF_ES
tig00000002	682000	683000	0.93912	BSF_ES
tig00000002	683000	684000	0.93673	BSF_ES
tig00000002	684000	685000	0.96667	BSF_ES
tig00000002	685000	686000	0.91516	BSF_ES
tig00000002	686000	687000	0.88724	BSF_ES
tig00000002	687000	688000	0.8923	BSF_ES
tig00000002	688000	689000	0.89429	BSF_ES
tig00000002	689000	690000	0.97376	BSF_ES
tig00000002	690000	691000	0.99721	BSF_ES
tig00000002	693000	694000	0.93841	BSF_ES
tig00000002	696000	697000	0.91321	BSF_ES
tig00000002	697000	698000	0.91302	BSF_ES
tig00000002	698000	699000	1.0041	BSF_ES
tig00000002	699000	700000	0.91195	BSF_ES
tig00000002	700000	701000	0.92412	BSF_ES
tig00000002	701000	702000	0.8933	BSF_ES
tig00000002	702000	703000	0.80168	BSF_ES
tig00000002	703000	704000	1.00091	BSF_ES
tig00000002	704000	705000	0.82817	BSF_ES
tig00000002	705000	706000	0.83135	BSF_ES
tig00000002	706000	707000	0.92806	BSF_ES
tig00000002	707000	708000	0.97226	BSF_ES
tig00000002	710000	711000	0.87161	BSF_ES
tig00000002	711000	712000	0.91362	BSF_ES
tig00000002	712000	713000	0.97605	BSF_ES
tig00000002	713000	714000	0.82075	BSF_ES
tig00000002	714000	715000	0.93261	BSF_ES
tig00000002	715000	716000	0.86911	BSF_ES
tig00000002	716000	717000	0.80912	BSF_ES
tig00000002	717000	718000	0.91106	BSF_ES
tig00000002	718000	719000	0.89361	BSF_ES
tig00000002	719000	720000	0.98524	BSF_ES
tig00000002	720000	721000	0.855	BSF_ES
tig00000002	721000	722000	0.81239	BSF_ES
tig00000002	722000	723000	0.91016	BSF_ES
tig00000002	723000	724000	0.90728	BSF_ES
tig00000002	724000	725000	0.89824	BSF_ES
tig00000002	725000	726000	0.912	BSF_ES
tig00000002	726000	727000	0.93519	BSF_ES
tig00000002	727000	728000	0.96496	BSF_ES
tig00000002	728000	729000	0.87328	BSF_ES
tig00000002	729000	730000	0.87478	BSF_ES
tig00000002	730000	731000	0.90243	BSF_ES
tig00000002	731000	732000	0.96257	BSF_ES
tig00000002	732000	733000	1.03994	BSF_ES
tig00000002	735000	736000	0.90708	BSF_ES
tig00000002	736000	737000	0.97749	BSF_ES
tig00000002	737000	738000	0.94809	BSF_ES
tig00000002	738000	739000	0.8587	BSF_ES
tig00000002	739000	740000	0.87473	BSF_ES
tig00000002	740000	741000	0.89593	BSF_ES
tig00000002	741000	742000	0.89457	BSF_ES
tig00000002	742000	743000	0.8235	BSF_ES
tig00000002	743000	744000	0.86553	BSF_ES
tig00000002	744000	745000	0.90019	BSF_ES
tig00000002	745000	746000	0.90948	BSF_ES
tig00000002	746000	747000	1.00019	BSF_ES
tig00000002	747000	748000	0.83549	BSF_ES
tig00000002	748000	749000	0.84432	BSF_ES
tig00000002	749000	750000	0.91403	BSF_ES
tig00000002	750000	751000	0.94299	BSF_ES
tig00000002	751000	752000	0.83967	BSF_ES
tig00000002	752000	753000	0.92506	BSF_ES
tig00000002	753000	754000	0.86719	BSF_ES
tig00000002	754000	755000	0.87285	BSF_ES
tig00000002	755000	756000	0.92104	BSF_ES
tig00000002	756000	757000	0.92512	BSF_ES
tig00000002	757000	758000	0.96432	BSF_ES
tig00000002	758000	759000	0.84604	BSF_ES
tig00000002	759000	760000	0.91097	BSF_ES
tig00000002	760000	761000	0.99136	BSF_ES
tig00000002	761000	762000	1.00257	BSF_ES
tig00000002	762000	763000	0.95703	BSF_ES
tig00000002	763000	764000	0.92124	BSF_ES
tig00000002	764000	765000	0.87999	BSF_ES
tig00000002	765000	766000	0.85579	BSF_ES
tig00000002	768000	769000	0.95887	BSF_ES
tig00000002	769000	770000	0.89367	BSF_ES
tig00000002	770000	771000	0.95417	BSF_ES
tig00000002	771000	772000	0.81443	BSF_ES
tig00000002	772000	773000	0.85694	BSF_ES
tig00000002	773000	774000	0.91334	BSF_ES
tig00000002	774000	775000	0.89533	BSF_ES
tig00000002	775000	776000	0.94293	BSF_ES
tig00000002	776000	777000	0.93723	BSF_ES
tig00000002	777000	778000	0.85044	BSF_ES
tig00000002	778000	779000	0.88022	BSF_ES
tig00000002	779000	780000	0.87955	BSF_ES
tig00000002	780000	781000	0.88945	BSF_ES
tig00000002	781000	782000	0.88002	BSF_ES
tig00000002	782000	783000	0.9552	BSF_ES
tig00000002	783000	784000	0.94562	BSF_ES
tig00000002	784000	785000	0.89786	BSF_ES
tig00000002	785000	786000	0.80925	BSF_ES
tig00000002	786000	787000	0.91368	BSF_ES
tig00000002	787000	788000	0.86456	BSF_ES
tig00000002	788000	789000	0.91531	BSF_ES
tig00000002	789000	790000	0.99508	BSF_ES
tig00000002	790000	791000	0.87356	BSF_ES
tig00000002	791000	792000	0.88142	BSF_ES
tig00000002	792000	793000	0.87942	BSF_ES
tig00000002	793000	794000	0.89469	BSF_ES
tig00000002	794000	795000	0.88218	BSF_ES
tig00000002	795000	796000	0.93509	BSF_ES
tig00000002	796000	797000	0.96615	BSF_ES
tig00000002	797000	798000	0.85751	BSF_ES
tig00000002	798000	799000	0.90531	BSF_ES
tig00000002	799000	800000	0.93777	BSF_ES
tig00000002	800000	801000	0.93211	BSF_ES
tig00000002	801000	802000	0.76275	BSF_ES
tig00000002	802000	803000	0.81424	BSF_ES
tig00000002	803000	804000	0.89708	BSF_ES
tig00000002	804000	805000	0.9933	BSF_ES
tig00000002	805000	806000	0.91209	BSF_ES
tig00000002	806000	807000	0.82096	BSF_ES
tig00000002	807000	808000	0.93527	BSF_ES
tig00000002	808000	809000	0.9665	BSF_ES
tig00000002	809000	810000	0.95565	BSF_ES
tig00000002	810000	811000	0.99375	BSF_ES
tig00000002	811000	812000	0.88686	BSF_ES
tig00000002	812000	813000	0.85389	BSF_ES
tig00000002	813000	814000	0.86507	BSF_ES
tig00000002	814000	815000	0.92246	BSF_ES
tig00000002	815000	816000	0.93929	BSF_ES
tig00000002	816000	817000	0.96465	BSF_ES
tig00000002	819000	820000	0.90592	BSF_ES
tig00000002	820000	821000	0.92726	BSF_ES
tig00000002	821000	822000	0.97412	BSF_ES
tig00000002	822000	823000	0.93128	BSF_ES
tig00000002	823000	824000	0.99093	BSF_ES
tig00000002	824000	825000	0.92866	BSF_ES
tig00000002	825000	826000	0.92536	BSF_ES
tig00000002	826000	827000	0.94861	BSF_ES
tig00000002	827000	828000	0.89217	BSF_ES
tig00000002	828000	829000	0.94419	BSF_ES
tig00000002	829000	830000	0.9582	BSF_ES
tig00000002	830000	831000	1.0405	BSF_ES
tig00000002	831000	832000	0.82088	BSF_ES
tig00000002	832000	833000	0.93578	BSF_ES
tig00000002	833000	834000	0.87988	BSF_ES
tig00000002	834000	835000	0.92156	BSF_ES
tig00000002	835000	836000	0.81507	BSF_ES
tig00000002	836000	837000	0.92381	BSF_ES
tig00000002	837000	838000	0.89099	BSF_ES
tig00000002	838000	839000	0.97561	BSF_ES
tig00000002	839000	840000	0.97237	BSF_ES
tig00000002	840000	841000	0.87734	BSF_ES
tig00000002	841000	842000	0.94296	BSF_ES
tig00000002	842000	843000	0.96197	BSF_ES
tig00000002	843000	844000	0.91778	BSF_ES
tig00000002	844000	845000	0.83271	BSF_ES
tig00000002	845000	846000	0.9173	BSF_ES
tig00000002	846000	847000	0.86269	BSF_ES
tig00000002	847000	848000	0.8768	BSF_ES
tig00000002	848000	849000	0.92205	BSF_ES
tig00000002	849000	850000	0.8193	BSF_ES
tig00000002	850000	851000	0.92316	BSF_ES
tig00000002	851000	852000	0.91014	BSF_ES
tig00000002	852000	853000	0.95734	BSF_ES
tig00000002	853000	854000	1.00072	BSF_ES
tig00000002	854000	855000	0.90642	BSF_ES
tig00000002	855000	856000	0.91057	BSF_ES
tig00000002	856000	857000	0.92492	BSF_ES
tig00000002	857000	858000	0.9693	BSF_ES
tig00000002	858000	859000	0.95633	BSF_ES
tig00000002	859000	860000	0.80493	BSF_ES
tig00000002	862000	863000	1.06506	BSF_ES
tig00000002	863000	864000	1.03756	BSF_ES
tig00000002	864000	865000	1.11009	BSF_ES
tig00000002	865000	866000	0.99052	BSF_ES
tig00000002	866000	867000	1.03777	BSF_ES
tig00000002	867000	868000	0.9552	BSF_ES
tig00000002	868000	869000	1.02331	BSF_ES
tig00000002	869000	870000	0.99225	BSF_ES
tig00000002	870000	871000	0.96468	BSF_ES
tig00000002	871000	872000	0.94993	BSF_ES
tig00000002	872000	873000	0.94322	BSF_ES
tig00000002	873000	874000	0.94621	BSF_ES
tig00000002	874000	875000	0.91418	BSF_ES
tig00000002	875000	876000	0.93385	BSF_ES
tig00000002	876000	877000	1.04725	BSF_ES
tig00000002	877000	878000	0.85632	BSF_ES
tig00000002	878000	879000	0.98604	BSF_ES
tig00000002	879000	880000	1.00643	BSF_ES
tig00000002	882000	883000	0.92272	BSF_ES
tig00000002	883000	884000	0.89261	BSF_ES
tig00000002	884000	885000	0.97049	BSF_ES
tig00000002	885000	886000	0.98943	BSF_ES
tig00000002	886000	887000	0.93377	BSF_ES
tig00000002	887000	888000	0.97948	BSF_ES
tig00000002	890000	891000	0.92496	BSF_ES
tig00000002	891000	892000	0.92041	BSF_ES
tig00000002	892000	893000	1.07765	BSF_ES
tig00000002	893000	894000	1.01583	BSF_ES
tig00000002	894000	895000	0.92944	BSF_ES
tig00000002	895000	896000	0.94367	BSF_ES
tig00000002	896000	897000	1.122	BSF_ES
tig00000002	897000	898000	0.97242	BSF_ES
tig00000002	898000	899000	0.99316	BSF_ES
tig00000002	899000	900000	0.99077	BSF_ES
tig00000002	900000	901000	0.92593	BSF_ES
tig00000002	901000	902000	1.00764	BSF_ES
tig00000002	902000	903000	0.92467	BSF_ES
tig00000002	903000	904000	0.84681	BSF_ES
tig00000002	904000	905000	0.89742	BSF_ES
tig00000002	905000	906000	0.79749	BSF_ES
tig00000002	906000	907000	0.85847	BSF_ES
tig00000002	907000	908000	0.90889	BSF_ES
tig00000002	908000	909000	1.00671	BSF_ES
tig00000002	909000	910000	0.83746	BSF_ES
tig00000002	910000	911000	0.90847	BSF_ES
tig00000002	911000	912000	0.79114	BSF_ES
tig00000002	912000	913000	1.05934	BSF_ES
tig00000002	913000	914000	0.96479	BSF_ES
tig00000002	914000	915000	0.86905	BSF_ES
tig00000002	915000	916000	0.96844	BSF_ES
tig00000002	916000	917000	0.87649	BSF_ES
tig00000002	917000	918000	0.89729	BSF_ES
tig00000002	918000	919000	1.05793	BSF_ES
tig00000002	919000	920000	0.94169	BSF_ES
tig00000002	920000	921000	0.87839	BSF_ES
tig00000002	921000	922000	0.88369	BSF_ES
tig00000002	922000	923000	0.86788	BSF_ES
tig00000002	923000	924000	0.93285	BSF_ES
tig00000002	924000	925000	0.90562	BSF_ES
tig00000002	925000	926000	0.7805	BSF_ES
tig00000002	926000	927000	0.88272	BSF_ES
tig00000002	927000	928000	0.86836	BSF_ES
tig00000002	928000	929000	0.89603	BSF_ES
tig00000002	929000	930000	0.88399	BSF_ES
tig00000002	930000	931000	1.00122	BSF_ES
tig00000002	931000	932000	0.91003	BSF_ES
tig00000002	932000	933000	0.83355	BSF_ES
tig00000002	933000	934000	1.00962	BSF_ES
tig00000002	934000	935000	1.02193	BSF_ES
tig00000002	935000	936000	0.99746	BSF_ES
tig00000002	936000	937000	0.88637	BSF_ES
tig00000002	937000	938000	0.88108	BSF_ES
tig00000002	938000	939000	0.96549	BSF_ES
tig00000002	939000	940000	0.86918	BSF_ES
tig00000002	940000	941000	0.91772	BSF_ES
tig00000002	941000	942000	0.90539	BSF_ES
tig00000002	942000	943000	0.94217	BSF_ES
tig00000002	943000	944000	0.96053	BSF_ES
tig00000002	944000	945000	0.90182	BSF_ES
tig00000002	945000	946000	0.80085	BSF_ES
tig00000002	946000	947000	0.88299	BSF_ES
tig00000002	947000	948000	0.82918	BSF_ES
tig00000002	948000	949000	1.08028	BSF_ES
tig00000002	949000	950000	0.86959	BSF_ES
tig00000002	952000	953000	0.87045	BSF_ES
tig00000002	953000	954000	0.89485	BSF_ES
tig00000002	954000	955000	0.90118	BSF_ES
tig00000002	957000	958000	0.92213	BSF_ES
tig00000002	958000	959000	0.93692	BSF_ES
tig00000002	959000	960000	0.94941	BSF_ES
tig00000002	960000	961000	0.82489	BSF_ES
tig00000002	963000	964000	0.89405	BSF_ES
tig00000002	964000	965000	1.02004	BSF_ES
tig00000002	965000	966000	0.94482	BSF_ES
tig00000002	966000	967000	0.81466	BSF_ES
tig00000002	967000	968000	0.91249	BSF_ES
tig00000002	968000	969000	0.83297	BSF_ES
tig00000002	969000	970000	0.83879	BSF_ES
tig00000002	970000	971000	0.99565	BSF_ES
tig00000002	971000	972000	0.98095	BSF_ES
tig00000002	972000	973000	0.85999	BSF_ES
tig00000002	973000	974000	0.79746	BSF_ES
tig00000002	974000	975000	0.8427	BSF_ES
tig00000002	975000	976000	1.00203	BSF_ES
tig00000002	976000	977000	0.95606	BSF_ES
tig00000002	977000	978000	0.87053	BSF_ES
tig00000002	978000	979000	0.76851	BSF_ES
tig00000002	979000	980000	1.05176	BSF_ES
tig00000002	980000	981000	0.99978	BSF_ES
tig00000002	981000	982000	0.92596	BSF_ES
tig00000002	982000	983000	0.88378	BSF_ES
tig00000002	983000	984000	0.9592	BSF_ES
tig00000002	984000	985000	0.94109	BSF_ES
tig00000002	985000	986000	0.87979	BSF_ES
tig00000002	986000	987000	0.82772	BSF_ES
tig00000002	987000	988000	0.8403	BSF_ES
tig00000002	988000	989000	0.99718	BSF_ES
tig00000002	989000	990000	0.99855	BSF_ES
tig00000002	990000	991000	0.88241	BSF_ES
tig00000002	991000	992000	0.85689	BSF_ES
tig00000002	992000	993000	0.94378	BSF_ES
tig00000002	993000	994000	0.91483	BSF_ES
tig00000002	994000	995000	1.08191	BSF_ES
tig00000002	995000	996000	0.95024	BSF_ES
tig00000002	996000	997000	0.94612	BSF_ES
tig00000002	997000	998000	0.88388	BSF_ES
tig00000002	998000	999000	0.9925	BSF_ES
tig00000002	999000	1000000	0.94357	BSF_ES
tig00000002	1000000	1001000	0.90314	BSF_ES
tig00000002	1001000	1002000	0.97586	BSF_ES
tig00000002	1002000	1003000	0.93187	BSF_ES
tig00000002	1003000	1004000	0.89764	BSF_ES
tig00000002	1004000	1005000	0.91948	BSF_ES
tig00000002	1005000	1006000	0.99449	BSF_ES
tig00000002	1006000	1007000	0.85793	BSF_ES
tig00000002	1007000	1008000	0.8386	BSF_ES
tig00000002	1008000	1009000	0.89644	BSF_ES
tig00000002	1009000	1010000	0.9882	BSF_ES
tig00000002	1010000	1011000	0.9159	BSF_ES
tig00000002	1011000	1012000	0.95942	BSF_ES
tig00000002	1012000	1013000	0.93083	BSF_ES
tig00000002	1013000	1014000	0.91863	BSF_ES
tig00000002	1014000	1015000	0.84045	BSF_ES
tig00000002	1015000	1016000	0.86161	BSF_ES
tig00000002	1016000	1017000	0.92224	BSF_ES
tig00000002	1017000	1018000	0.90789	BSF_ES
tig00000002	1018000	1019000	0.88738	BSF_ES
tig00000002	1021000	1022000	1.00617	BSF_ES
tig00000002	1022000	1023000	0.96624	BSF_ES
tig00000002	1023000	1024000	0.88238	BSF_ES
tig00000002	1024000	1025000	0.84444	BSF_ES
tig00000002	1025000	1026000	0.87141	BSF_ES
tig00000002	1026000	1027000	0.86131	BSF_ES
tig00000002	1027000	1028000	0.87707	BSF_ES
tig00000002	1028000	1029000	0.89162	BSF_ES
tig00000002	1029000	1030000	0.79136	BSF_ES
tig00000002	1030000	1031000	0.92119	BSF_ES
tig00000002	1031000	1032000	0.83729	BSF_ES
tig00000002	1032000	1033000	0.91039	BSF_ES
tig00000002	1033000	1034000	0.80287	BSF_ES
tig00000002	1034000	1035000	0.89157	BSF_ES
tig00000002	1035000	1036000	0.86455	BSF_ES
tig00000002	1036000	1037000	0.8887	BSF_ES
tig00000002	1037000	1038000	0.8984	BSF_ES
tig00000002	1038000	1039000	0.786	BSF_ES
tig00000002	1039000	1040000	0.94722	BSF_ES
tig00000002	1040000	1041000	0.91099	BSF_ES
tig00000002	1041000	1042000	0.88021	BSF_ES
tig00000002	1042000	1043000	0.92012	BSF_ES
tig00000002	1043000	1044000	0.8777	BSF_ES
tig00000002	1044000	1045000	0.95106	BSF_ES
tig00000002	1045000	1046000	0.97259	BSF_ES
tig00000002	1046000	1047000	0.87933	BSF_ES
tig00000002	1047000	1048000	0.94347	BSF_ES
tig00000002	1048000	1049000	0.87726	BSF_ES
tig00000002	1049000	1050000	0.95163	BSF_ES
tig00000002	1050000	1051000	0.87245	BSF_ES
tig00000002	1051000	1052000	0.92551	BSF_ES
tig00000002	1052000	1053000	0.86097	BSF_ES
tig00000002	1053000	1054000	0.92218	BSF_ES
tig00000002	1054000	1055000	0.83088	BSF_ES
tig00000002	1055000	1056000	0.9117	BSF_ES
tig00000002	1056000	1057000	0.91573	BSF_ES
tig00000002	1057000	1058000	0.93469	BSF_ES
tig00000002	1058000	1059000	0.91782	BSF_ES
tig00000002	1059000	1060000	0.86921	BSF_ES
tig00000002	1060000	1061000	0.85994	BSF_ES
tig00000002	1061000	1062000	0.84261	BSF_ES
tig00000002	1062000	1063000	0.9402	BSF_ES
tig00000002	1063000	1064000	0.87614	BSF_ES
tig00000002	1064000	1065000	0.87422	BSF_ES
tig00000002	1065000	1066000	0.90403	BSF_ES
tig00000002	1066000	1067000	0.90827	BSF_ES
tig00000002	1067000	1068000	0.94928	BSF_ES
tig00000002	1068000	1069000	0.86562	BSF_ES
tig00000002	1069000	1070000	0.89296	BSF_ES
tig00000002	1070000	1071000	0.87819	BSF_ES
tig00000002	1071000	1072000	0.92847	BSF_ES
tig00000002	1074000	1075000	0.94686	BSF_ES
tig00000002	1075000	1076000	0.94159	BSF_ES
tig00000002	1076000	1077000	0.89896	BSF_ES
tig00000002	1077000	1078000	0.7931	BSF_ES
tig00000002	1078000	1079000	0.94281	BSF_ES
tig00000002	1079000	1080000	0.81062	BSF_ES
tig00000002	1080000	1081000	0.94316	BSF_ES
tig00000002	1081000	1082000	0.89747	BSF_ES
tig00000002	1082000	1083000	0.9432	BSF_ES
tig00000002	1085000	1086000	0.82324	BSF_ES
tig00000002	1086000	1087000	0.94384	BSF_ES
tig00000002	1087000	1088000	0.82493	BSF_ES
tig00000002	1088000	1089000	0.86021	BSF_ES
tig00000002	1089000	1090000	0.9492	BSF_ES
tig00000002	1090000	1091000	0.8195	BSF_ES
tig00000002	1091000	1092000	0.8931	BSF_ES
tig00000002	1092000	1093000	0.92996	BSF_ES
tig00000002	1093000	1094000	0.89265	BSF_ES
tig00000002	1094000	1095000	0.81419	BSF_ES
tig00000002	1095000	1096000	0.94836	BSF_ES
tig00000002	1096000	1097000	0.82733	BSF_ES
tig00000002	1097000	1098000	0.88231	BSF_ES
tig00000002	1098000	1099000	0.96404	BSF_ES
tig00000002	1099000	1100000	0.80043	BSF_ES
tig00000002	1100000	1101000	0.7706	BSF_ES
tig00000002	1101000	1102000	0.81387	BSF_ES
tig00000002	1102000	1103000	0.85827	BSF_ES
tig00000002	1103000	1104000	0.86353	BSF_ES
tig00000002	1104000	1105000	1.04395	BSF_ES
tig00000002	1105000	1106000	0.80193	BSF_ES
tig00000002	1106000	1107000	0.90441	BSF_ES
tig00000002	1107000	1108000	0.90506	BSF_ES
tig00000002	1108000	1109000	0.9155	BSF_ES
tig00000002	1109000	1110000	0.89883	BSF_ES
tig00000002	1110000	1111000	0.88674	BSF_ES
tig00000002	1111000	1112000	0.89336	BSF_ES
tig00000002	1112000	1113000	0.89917	BSF_ES
tig00000002	1113000	1114000	0.91444	BSF_ES
tig00000002	1114000	1115000	0.958	BSF_ES
tig00000002	1115000	1116000	0.91471	BSF_ES
tig00000002	1116000	1117000	0.86812	BSF_ES
tig00000002	1117000	1118000	0.82312	BSF_ES
tig00000002	1118000	1119000	1.07639	BSF_ES
tig00000002	1119000	1120000	0.98039	BSF_ES
tig00000002	1120000	1121000	0.96908	BSF_ES
tig00000002	1121000	1122000	0.81167	BSF_ES
tig00000002	1122000	1123000	0.91024	BSF_ES
tig00000002	1123000	1124000	0.91582	BSF_ES
tig00000002	1124000	1125000	0.90262	BSF_ES
tig00000002	1125000	1126000	0.79778	BSF_ES
tig00000002	1126000	1127000	0.87103	BSF_ES
tig00000002	1127000	1128000	0.88557	BSF_ES
tig00000002	1128000	1129000	0.90473	BSF_ES
tig00000002	1129000	1130000	0.99714	BSF_ES
tig00000002	1130000	1131000	1.00446	BSF_ES
tig00000002	1131000	1132000	0.88289	BSF_ES
tig00000002	1132000	1133000	0.80654	BSF_ES
tig00000002	1133000	1134000	0.91069	BSF_ES
tig00000002	1134000	1135000	0.91686	BSF_ES
tig00000002	1135000	1136000	0.91977	BSF_ES
tig00000002	1136000	1137000	0.99408	BSF_ES
tig00000002	1137000	1138000	1.01278	BSF_ES
tig00000002	1138000	1139000	0.82567	BSF_ES
tig00000002	1139000	1140000	0.92516	BSF_ES
tig00000002	1140000	1141000	0.89766	BSF_ES
tig00000002	1141000	1142000	0.95735	BSF_ES
tig00000002	1142000	1143000	0.96784	BSF_ES
tig00000002	1143000	1144000	0.92291	BSF_ES
tig00000002	1144000	1145000	0.94904	BSF_ES
tig00000002	1145000	1146000	0.88956	BSF_ES
tig00000002	1146000	1147000	0.81719	BSF_ES
tig00000002	1147000	1148000	0.97023	BSF_ES
tig00000002	1148000	1149000	1.02171	BSF_ES
tig00000002	1149000	1150000	0.8618	BSF_ES
tig00000002	1150000	1151000	0.89424	BSF_ES
tig00000002	1151000	1152000	0.86613	BSF_ES
tig00000002	1152000	1153000	0.89056	BSF_ES
tig00000002	1153000	1154000	0.91293	BSF_ES
tig00000002	1154000	1155000	1.02671	BSF_ES
tig00000002	1155000	1156000	0.97155	BSF_ES
tig00000002	1156000	1157000	0.85915	BSF_ES
tig00000002	1157000	1158000	0.92611	BSF_ES
tig00000002	1158000	1159000	0.95114	BSF_ES
tig00000002	1161000	1162000	0.93113	BSF_ES
tig00000002	1162000	1163000	0.85249	BSF_ES
tig00000002	1163000	1164000	0.99991	BSF_ES
tig00000002	1164000	1165000	0.86892	BSF_ES
tig00000002	1165000	1166000	0.86673	BSF_ES
tig00000002	1166000	1167000	1.06655	BSF_ES
tig00000002	1167000	1168000	1.00111	BSF_ES
tig00000002	1168000	1169000	0.97968	BSF_ES
tig00000002	1169000	1170000	0.95511	BSF_ES
tig00000002	1170000	1171000	0.99499	BSF_ES
tig00000002	1171000	1172000	0.88957	BSF_ES
tig00000002	1172000	1173000	0.88836	BSF_ES
tig00000002	1173000	1174000	1.02233	BSF_ES
tig00000002	1174000	1175000	0.92371	BSF_ES
tig00000002	1175000	1176000	0.95862	BSF_ES
tig00000002	1176000	1177000	1.00987	BSF_ES
tig00000002	1177000	1178000	0.86343	BSF_ES
tig00000002	1178000	1179000	0.95412	BSF_ES
tig00000002	1179000	1180000	0.98232	BSF_ES
tig00000002	1180000	1181000	0.85648	BSF_ES
tig00000002	1181000	1182000	0.88469	BSF_ES
tig00000002	1182000	1183000	0.92646	BSF_ES
tig00000002	1183000	1184000	1.01479	BSF_ES
tig00000002	1184000	1185000	0.98361	BSF_ES
tig00000002	1185000	1186000	0.87578	BSF_ES
tig00000002	1186000	1187000	0.93285	BSF_ES
tig00000002	1187000	1188000	0.86577	BSF_ES
tig00000002	1188000	1189000	0.90391	BSF_ES
tig00000002	1189000	1190000	0.96475	BSF_ES
tig00000002	1190000	1191000	0.93257	BSF_ES
tig00000002	1191000	1192000	0.97923	BSF_ES
tig00000002	1192000	1193000	0.87776	BSF_ES
tig00000002	1193000	1194000	0.96709	BSF_ES
tig00000002	1194000	1195000	1.02188	BSF_ES
tig00000002	1195000	1196000	0.92647	BSF_ES
tig00000002	1196000	1197000	0.84711	BSF_ES
tig00000002	1197000	1198000	0.98535	BSF_ES
tig00000002	1198000	1199000	0.98976	BSF_ES
tig00000002	1199000	1200000	0.98177	BSF_ES
tig00000002	1200000	1201000	0.88261	BSF_ES
tig00000002	1201000	1202000	0.92422	BSF_ES
tig00000002	1202000	1203000	0.91882	BSF_ES
tig00000002	1203000	1204000	0.86664	BSF_ES
tig00000002	1204000	1205000	0.96581	BSF_ES
tig00000002	1205000	1206000	0.97781	BSF_ES
tig00000002	1206000	1207000	0.89559	BSF_ES
tig00000002	1207000	1208000	0.90548	BSF_ES
tig00000002	1208000	1209000	0.85499	BSF_ES
tig00000002	1209000	1210000	0.91935	BSF_ES
tig00000002	1210000	1211000	0.93884	BSF_ES
tig00000002	1211000	1212000	1.04338	BSF_ES
tig00000002	1212000	1213000	0.91267	BSF_ES
tig00000002	1213000	1214000	0.92927	BSF_ES
tig00000002	1214000	1215000	0.97154	BSF_ES
tig00000002	1217000	1218000	0.99244	BSF_ES
tig00000002	1218000	1219000	1.02154	BSF_ES
tig00000002	1219000	1220000	0.96691	BSF_ES
tig00000002	1220000	1221000	0.88999	BSF_ES
tig00000002	1221000	1222000	0.92854	BSF_ES
tig00000002	1222000	1223000	1.05557	BSF_ES
tig00000002	1223000	1224000	0.91166	BSF_ES
tig00000002	1224000	1225000	0.84788	BSF_ES
tig00000002	1225000	1226000	0.91532	BSF_ES
tig00000002	1226000	1227000	0.83662	BSF_ES
tig00000002	1227000	1228000	0.905	BSF_ES
tig00000002	1228000	1229000	0.90268	BSF_ES
tig00000002	1229000	1230000	0.91819	BSF_ES
tig00000002	1230000	1231000	0.92739	BSF_ES
tig00000002	1231000	1232000	0.81687	BSF_ES
tig00000002	1232000	1233000	0.85773	BSF_ES
tig00000002	1233000	1234000	0.82419	BSF_ES
tig00000002	1234000	1235000	0.87379	BSF_ES
tig00000002	1235000	1236000	0.9459	BSF_ES
tig00000002	1236000	1237000	0.86957	BSF_ES
tig00000002	1239000	1240000	0.99564	BSF_ES
tig00000002	1240000	1241000	0.96452	BSF_ES
tig00000002	1241000	1242000	0.85565	BSF_ES
tig00000002	1242000	1243000	0.88975	BSF_ES
tig00000002	1243000	1244000	0.88953	BSF_ES
tig00000002	1244000	1245000	0.95469	BSF_ES
tig00000002	1245000	1246000	0.94522	BSF_ES
tig00000002	1246000	1247000	0.93763	BSF_ES
tig00000002	1247000	1248000	0.98316	BSF_ES
tig00000002	1248000	1249000	0.97667	BSF_ES
tig00000002	1251000	1252000	0.87557	BSF_ES
tig00000002	1252000	1253000	0.99532	BSF_ES
tig00000002	1253000	1254000	1.03564	BSF_ES
tig00000002	1254000	1255000	0.8359	BSF_ES
tig00000002	1255000	1256000	0.88199	BSF_ES
tig00000002	1256000	1257000	0.99527	BSF_ES
tig00000002	1257000	1258000	0.8985	BSF_ES
tig00000002	1258000	1259000	0.98151	BSF_ES
tig00000002	1259000	1260000	1.04059	BSF_ES
tig00000002	1260000	1261000	0.95171	BSF_ES
tig00000002	1261000	1262000	1.07597	BSF_ES
tig00000002	1262000	1263000	1.03061	BSF_ES
tig00000002	1263000	1264000	1.05244	BSF_ES
tig00000002	1264000	1265000	1.02486	BSF_ES
tig00000002	1265000	1266000	1.0224	BSF_ES
tig00000002	1266000	1267000	1.00757	BSF_ES
tig00000002	1267000	1268000	0.90332	BSF_ES
tig00000002	1268000	1269000	0.9215	BSF_ES
tig00000002	1269000	1270000	1.17975	BSF_ES
tig00000002	1270000	1271000	0.90876	BSF_ES
tig00000002	1271000	1272000	0.99577	BSF_ES
tig00000002	1272000	1273000	0.9877	BSF_ES
tig00000002	1273000	1274000	0.97726	BSF_ES
tig00000002	1274000	1275000	0.93409	BSF_ES
tig00000002	1275000	1276000	0.85687	BSF_ES
tig00000002	1276000	1277000	0.93425	BSF_ES
tig00000002	1277000	1278000	0.99611	BSF_ES
tig00000002	1278000	1279000	0.96635	BSF_ES
tig00000002	1279000	1280000	1.1087	BSF_ES
tig00000002	1280000	1281000	0.94853	BSF_ES
tig00000002	1281000	1282000	1.02502	BSF_ES
tig00000002	1282000	1283000	1.00134	BSF_ES
tig00000002	1283000	1284000	1.04467	BSF_ES
tig00000002	1284000	1285000	1.02173	BSF_ES
tig00000002	1285000	1286000	1.06746	BSF_ES
tig00000002	1286000	1287000	0.98333	BSF_ES
tig00000002	1287000	1288000	0.98525	BSF_ES
tig00000002	1288000	1289000	0.9505	BSF_ES
tig00000002	1289000	1290000	0.97373	BSF_ES
tig00000002	1290000	1291000	0.95138	BSF_ES
tig00000002	1291000	1292000	0.97651	BSF_ES
tig00000002	1292000	1293000	1.02492	BSF_ES
tig00000002	1295000	1296000	1.07905	BSF_ES
tig00000002	1296000	1297000	0.99022	BSF_ES
tig00000002	1297000	1298000	1.07466	BSF_ES
tig00000002	1298000	1299000	1.09245	BSF_ES
tig00000002	1299000	1300000	0.98287	BSF_ES
tig00000002	1300000	1301000	0.94278	BSF_ES
tig00000002	1301000	1302000	0.93643	BSF_ES
tig00000002	1302000	1303000	1.00044	BSF_ES
tig00000002	1303000	1304000	0.99135	BSF_ES
tig00000002	1304000	1305000	0.991	BSF_ES
tig00000002	1305000	1306000	0.96257	BSF_ES
tig00000002	1306000	1307000	1.09325	BSF_ES
tig00000002	1307000	1308000	1.12116	BSF_ES
tig00000002	1308000	1309000	0.94175	BSF_ES
tig00000002	1309000	1310000	0.9377	BSF_ES
tig00000002	1310000	1311000	0.95829	BSF_ES
tig00000002	1313000	1314000	1.06385	BSF_ES
tig00000002	1314000	1315000	0.99585	BSF_ES
tig00000002	1315000	1316000	0.94395	BSF_ES
tig00000002	1316000	1317000	0.93021	BSF_ES
tig00000002	1317000	1318000	0.93345	BSF_ES
tig00000002	1318000	1319000	1.0848	BSF_ES
tig00000002	1319000	1320000	1.01678	BSF_ES
tig00000002	1320000	1321000	1.03038	BSF_ES
tig00000002	1321000	1322000	1.01888	BSF_ES
tig00000002	1322000	1323000	1.03321	BSF_ES
tig00000002	1323000	1324000	0.97028	BSF_ES
tig00000002	1324000	1325000	1.01862	BSF_ES
tig00000002	1325000	1326000	0.93956	BSF_ES
tig00000002	1326000	1327000	0.91045	BSF_ES
tig00000002	1327000	1328000	0.924	BSF_ES
tig00000002	1328000	1329000	1.03067	BSF_ES
tig00000002	1329000	1330000	0.97362	BSF_ES
tig00000002	1330000	1331000	0.93996	BSF_ES
tig00000002	1331000	1332000	1.02613	BSF_ES
tig00000002	1332000	1333000	0.97895	BSF_ES
tig00000002	1333000	1334000	1.0009	BSF_ES
tig00000002	1334000	1335000	0.91099	BSF_ES
tig00000002	1335000	1336000	0.9073	BSF_ES
tig00000002	1336000	1337000	0.92619	BSF_ES
tig00000002	1337000	1338000	1.16469	BSF_ES
tig00000002	1338000	1339000	0.96107	BSF_ES
tig00000002	1339000	1340000	1.00205	BSF_ES
tig00000002	1340000	1341000	0.97942	BSF_ES
tig00000002	1341000	1342000	1.0232	BSF_ES
tig00000002	1342000	1343000	0.91108	BSF_ES
tig00000002	1343000	1344000	0.96929	BSF_ES
tig00000002	1344000	1345000	1.04198	BSF_ES
tig00000002	1345000	1346000	0.89412	BSF_ES
tig00000002	1346000	1347000	0.95412	BSF_ES
tig00000002	1347000	1348000	0.91483	BSF_ES
tig00000002	1348000	1349000	0.89466	BSF_ES
tig00000002	1349000	1350000	0.98729	BSF_ES
tig00000002	1350000	1351000	1.02871	BSF_ES
tig00000002	1351000	1352000	0.9985	BSF_ES
tig00000002	1352000	1353000	0.9013	BSF_ES
tig00000002	1353000	1354000	0.96881	BSF_ES
tig00000002	1354000	1355000	0.96618	BSF_ES
tig00000002	1355000	1356000	0.93332	BSF_ES
tig00000002	1356000	1357000	0.97975	BSF_ES
tig00000002	1357000	1358000	0.9938	BSF_ES
tig00000002	1358000	1359000	0.99349	BSF_ES
tig00000002	1359000	1360000	0.86422	BSF_ES
tig00000002	1360000	1361000	0.93914	BSF_ES
tig00000002	1361000	1362000	0.94669	BSF_ES
tig00000002	1362000	1363000	0.83527	BSF_ES
tig00000002	1363000	1364000	0.92662	BSF_ES
tig00000002	1364000	1365000	0.88526	BSF_ES
tig00000002	1365000	1366000	0.95769	BSF_ES
tig00000002	1366000	1367000	1.1028	BSF_ES
tig00000002	1367000	1368000	0.82626	BSF_ES
tig00000002	1368000	1369000	0.98258	BSF_ES
tig00000002	1369000	1370000	0.92991	BSF_ES
tig00000002	1370000	1371000	0.86279	BSF_ES
tig00000002	1371000	1372000	0.84788	BSF_ES
tig00000002	1372000	1373000	0.8403	BSF_ES
tig00000002	1373000	1374000	0.75019	BSF_ES
tig00000002	1376000	1377000	1.09276	BSF_ES
tig00000002	1377000	1378000	0.98668	BSF_ES
tig00000002	1378000	1379000	0.93347	BSF_ES
tig00000002	1379000	1380000	0.89651	BSF_ES
tig00000002	1380000	1381000	0.87186	BSF_ES
tig00000002	1381000	1382000	0.95843	BSF_ES
tig00000002	1382000	1383000	0.84057	BSF_ES
tig00000002	1383000	1384000	0.93228	BSF_ES
tig00000002	1384000	1385000	0.95682	BSF_ES
tig00000002	1385000	1386000	0.98829	BSF_ES
tig00000002	1386000	1387000	0.95084	BSF_ES
tig00000002	1387000	1388000	0.87672	BSF_ES
tig00000002	1388000	1389000	0.93402	BSF_ES
tig00000002	1389000	1390000	0.73088	BSF_ES
tig00000002	1390000	1391000	0.97419	BSF_ES
tig00000002	1391000	1392000	0.83667	BSF_ES
tig00000002	1392000	1393000	0.91197	BSF_ES
tig00000002	1393000	1394000	0.80969	BSF_ES
tig00000002	1394000	1395000	0.86097	BSF_ES
tig00000002	1395000	1396000	0.96537	BSF_ES
tig00000002	1396000	1397000	0.85093	BSF_ES
tig00000002	1397000	1398000	0.85997	BSF_ES
tig00000002	1398000	1399000	0.86574	BSF_ES
tig00000002	1399000	1400000	0.82048	BSF_ES
tig00000002	1400000	1401000	0.92507	BSF_ES
tig00000002	1403000	1404000	0.90524	BSF_ES
tig00000002	1404000	1405000	0.9121	BSF_ES
tig00000002	1407000	1408000	0.86591	BSF_ES
tig00000002	1408000	1409000	0.90533	BSF_ES
tig00000002	1409000	1410000	0.80903	BSF_ES
tig00000002	1410000	1411000	0.82383	BSF_ES
tig00000002	1411000	1412000	0.91767	BSF_ES
tig00000002	1412000	1413000	0.95539	BSF_ES
tig00000002	1413000	1414000	1.03975	BSF_ES
tig00000002	1414000	1415000	0.98671	BSF_ES
tig00000002	1415000	1416000	0.84506	BSF_ES
tig00000002	1416000	1417000	0.89619	BSF_ES
tig00000002	1417000	1418000	0.90892	BSF_ES
tig00000002	1418000	1419000	0.87898	BSF_ES
tig00000002	1421000	1422000	0.87938	BSF_ES
tig00000002	1422000	1423000	0.87386	BSF_ES
tig00000002	1423000	1424000	0.95161	BSF_ES
tig00000002	1424000	1425000	0.7975	BSF_ES
tig00000002	1425000	1426000	0.85435	BSF_ES
tig00000002	1426000	1427000	0.86088	BSF_ES
tig00000002	1427000	1428000	0.81969	BSF_ES
tig00000002	1428000	1429000	0.86652	BSF_ES
tig00000002	1429000	1430000	0.86012	BSF_ES
tig00000002	1430000	1431000	0.83315	BSF_ES
tig00000002	1431000	1432000	0.89708	BSF_ES
tig00000002	1434000	1435000	0.86843	BSF_ES
tig00000002	1435000	1436000	0.89804	BSF_ES
tig00000002	1436000	1437000	0.86088	BSF_ES
tig00000002	1437000	1438000	0.8373	BSF_ES
tig00000002	1438000	1439000	0.92862	BSF_ES
tig00000002	1439000	1440000	0.8528	BSF_ES
tig00000002	1440000	1441000	0.94503	BSF_ES
tig00000002	1441000	1442000	0.9645	BSF_ES
tig00000002	1442000	1443000	0.89598	BSF_ES
tig00000002	1443000	1444000	0.80545	BSF_ES
tig00000002	1444000	1445000	0.74724	BSF_ES
tig00000002	1445000	1446000	0.85706	BSF_ES
tig00000002	1446000	1447000	0.98322	BSF_ES
tig00000002	1447000	1448000	0.85105	BSF_ES
tig00000002	1448000	1449000	0.76103	BSF_ES
tig00000002	1449000	1450000	0.84964	BSF_ES
tig00000002	1450000	1451000	0.88661	BSF_ES
tig00000002	1451000	1452000	0.98333	BSF_ES
tig00000002	1452000	1453000	0.94003	BSF_ES
tig00000002	1453000	1454000	0.85448	BSF_ES
tig00000002	1454000	1455000	0.80456	BSF_ES
tig00000002	1455000	1456000	0.87023	BSF_ES
tig00000002	1456000	1457000	0.83385	BSF_ES
tig00000002	1457000	1458000	0.81471	BSF_ES
tig00000002	1458000	1459000	0.76915	BSF_ES
tig00000002	1459000	1460000	0.9276	BSF_ES
tig00000002	1460000	1461000	0.83126	BSF_ES
tig00000002	1461000	1462000	0.82605	BSF_ES
tig00000002	1462000	1463000	0.84439	BSF_ES
tig00000002	1463000	1464000	1.01915	BSF_ES
tig00000002	1464000	1465000	0.88635	BSF_ES
tig00000002	1467000	1468000	0.90332	BSF_ES
tig00000002	1468000	1469000	0.83976	BSF_ES
tig00000002	1469000	1470000	0.86218	BSF_ES
tig00000002	1470000	1471000	0.86905	BSF_ES
tig00000002	1471000	1472000	0.95881	BSF_ES
tig00000002	1472000	1473000	0.92017	BSF_ES
tig00000002	1473000	1474000	0.71907	BSF_ES
tig00000002	1474000	1475000	0.91027	BSF_ES
tig00000002	1475000	1476000	0.92696	BSF_ES
tig00000002	1476000	1477000	0.87515	BSF_ES
tig00000002	1477000	1478000	0.82124	BSF_ES
tig00000002	1478000	1479000	0.75849	BSF_ES
tig00000002	1479000	1480000	0.88583	BSF_ES
tig00000002	1480000	1481000	0.82048	BSF_ES
tig00000002	1481000	1482000	0.82484	BSF_ES
tig00000002	1482000	1483000	0.73476	BSF_ES
tig00000002	1483000	1484000	0.75973	BSF_ES
tig00000002	1484000	1485000	0.85984	BSF_ES
tig00000002	1485000	1486000	0.99345	BSF_ES
tig00000002	1486000	1487000	0.94438	BSF_ES
tig00000002	1489000	1490000	0.95992	BSF_ES
tig00000002	1490000	1491000	0.89687	BSF_ES
tig00000002	1491000	1492000	0.97077	BSF_ES
tig00000002	1492000	1493000	0.8901	BSF_ES
tig00000002	1493000	1494000	0.85919	BSF_ES
tig00000002	1494000	1495000	0.92397	BSF_ES
tig00000002	1495000	1496000	0.94933	BSF_ES
tig00000002	1496000	1497000	0.87156	BSF_ES
tig00000002	1497000	1498000	0.93072	BSF_ES
tig00000002	1498000	1499000	0.95101	BSF_ES
tig00000002	1499000	1500000	0.79083	BSF_ES
tig00000002	1500000	1501000	0.94507	BSF_ES
tig00000002	1501000	1502000	0.86801	BSF_ES
tig00000002	1502000	1503000	0.98657	BSF_ES
tig00000002	1503000	1504000	0.93486	BSF_ES
tig00000002	1504000	1505000	0.91139	BSF_ES
tig00000002	1505000	1506000	0.87083	BSF_ES
tig00000002	1506000	1507000	0.92883	BSF_ES
tig00000002	1507000	1508000	0.94276	BSF_ES
tig00000002	1508000	1509000	0.88143	BSF_ES
tig00000002	1509000	1510000	0.93359	BSF_ES
tig00000002	1510000	1511000	0.90744	BSF_ES
tig00000002	1511000	1512000	0.89951	BSF_ES
tig00000002	1512000	1513000	0.95516	BSF_ES
tig00000002	1513000	1514000	0.92112	BSF_ES
tig00000002	1514000	1515000	0.92332	BSF_ES
tig00000002	1515000	1516000	0.86173	BSF_ES
tig00000002	1516000	1517000	0.85927	BSF_ES
tig00000002	1517000	1518000	0.95492	BSF_ES
tig00000002	1518000	1519000	0.96758	BSF_ES
tig00000002	1519000	1520000	0.85319	BSF_ES
tig00000002	1520000	1521000	0.89276	BSF_ES
tig00000002	1521000	1522000	0.93788	BSF_ES
tig00000002	1522000	1523000	0.91016	BSF_ES
tig00000002	1523000	1524000	0.86889	BSF_ES
tig00000002	1526000	1527000	0.81883	BSF_ES
tig00000002	1527000	1528000	0.90547	BSF_ES
tig00000002	1528000	1529000	0.81327	BSF_ES
tig00000002	1529000	1530000	0.90163	BSF_ES
tig00000002	1530000	1531000	0.89313	BSF_ES
tig00000002	1531000	1532000	0.88948	BSF_ES
tig00000002	1532000	1533000	0.88977	BSF_ES
tig00000002	1533000	1534000	0.8428	BSF_ES
tig00000002	1534000	1535000	0.80238	BSF_ES
tig00000002	1535000	1536000	0.84078	BSF_ES
tig00000002	1536000	1537000	0.90025	BSF_ES
tig00000002	1537000	1538000	0.97961	BSF_ES
tig00000002	1538000	1539000	0.9751	BSF_ES
tig00000002	1539000	1540000	0.832	BSF_ES
tig00000002	1540000	1541000	0.86902	BSF_ES
tig00000002	1541000	1542000	0.91042	BSF_ES
tig00000002	1542000	1543000	0.90975	BSF_ES
tig00000002	1543000	1544000	0.82681	BSF_ES
tig00000002	1544000	1545000	0.82522	BSF_ES
tig00000002	1545000	1546000	0.91225	BSF_ES
tig00000002	1546000	1547000	0.86964	BSF_ES
tig00000002	1547000	1548000	0.88048	BSF_ES
tig00000002	1548000	1549000	0.86716	BSF_ES
tig00000002	1549000	1550000	0.88696	BSF_ES
tig00000002	1550000	1551000	0.84718	BSF_ES
tig00000002	1551000	1552000	0.91534	BSF_ES
tig00000002	1552000	1553000	0.82394	BSF_ES
tig00000002	1553000	1554000	0.85125	BSF_ES
tig00000002	1554000	1555000	0.92865	BSF_ES
tig00000002	1555000	1556000	0.87491	BSF_ES
tig00000002	1556000	1557000	0.86332	BSF_ES
tig00000002	1557000	1558000	0.82508	BSF_ES
tig00000002	1558000	1559000	0.90042	BSF_ES
tig00000002	1559000	1560000	0.81771	BSF_ES
tig00000002	1560000	1561000	0.8206	BSF_ES
tig00000002	1561000	1562000	0.91997	BSF_ES
tig00000002	1562000	1563000	0.87981	BSF_ES
tig00000002	1563000	1564000	0.84712	BSF_ES
tig00000002	1564000	1565000	0.91155	BSF_ES
tig00000002	1565000	1566000	0.99681	BSF_ES
tig00000002	1566000	1567000	0.94947	BSF_ES
tig00000002	1567000	1568000	0.89786	BSF_ES
tig00000002	1568000	1569000	0.87039	BSF_ES
tig00000002	1569000	1570000	0.82528	BSF_ES
tig00000002	1572000	1573000	0.91193	BSF_ES
tig00000002	1573000	1574000	1.02905	BSF_ES
tig00000002	1574000	1575000	0.90067	BSF_ES
tig00000002	1575000	1576000	0.87455	BSF_ES
tig00000002	1576000	1577000	0.94265	BSF_ES
tig00000002	1577000	1578000	0.91223	BSF_ES
tig00000002	1578000	1579000	0.92087	BSF_ES
tig00000002	1579000	1580000	0.85287	BSF_ES
tig00000002	1580000	1581000	0.92443	BSF_ES
tig00000002	1581000	1582000	0.94823	BSF_ES
tig00000002	1582000	1583000	0.89268	BSF_ES
tig00000002	1583000	1584000	0.91496	BSF_ES
tig00000002	1584000	1585000	0.71781	BSF_ES
tig00000002	1585000	1586000	0.79271	BSF_ES
tig00000002	1586000	1587000	0.82868	BSF_ES
tig00000002	1587000	1588000	0.88667	BSF_ES
tig00000002	1588000	1589000	0.9689	BSF_ES
tig00000002	1589000	1590000	0.93029	BSF_ES
tig00000002	1590000	1591000	0.87785	BSF_ES
tig00000002	1591000	1592000	0.91002	BSF_ES
tig00000002	1592000	1593000	0.91749	BSF_ES
tig00000002	1593000	1594000	0.95941	BSF_ES
tig00000002	1594000	1595000	0.96016	BSF_ES
tig00000002	1595000	1596000	0.82023	BSF_ES
tig00000002	1596000	1597000	0.88664	BSF_ES
tig00000002	1597000	1598000	0.99319	BSF_ES
tig00000002	1598000	1599000	0.8779	BSF_ES
tig00000002	1599000	1600000	0.963	BSF_ES
tig00000002	1600000	1601000	0.89497	BSF_ES
tig00000002	1601000	1602000	0.93547	BSF_ES
tig00000002	1602000	1603000	0.84933	BSF_ES
tig00000002	1603000	1604000	0.8626	BSF_ES
tig00000002	1604000	1605000	1.03533	BSF_ES
tig00000002	1605000	1606000	0.87181	BSF_ES
tig00000002	1606000	1607000	0.95417	BSF_ES
tig00000002	1607000	1608000	0.90002	BSF_ES
tig00000002	1608000	1609000	0.94693	BSF_ES
tig00000002	1609000	1610000	0.96437	BSF_ES
tig00000002	1610000	1611000	0.9793	BSF_ES
tig00000002	1611000	1612000	0.91872	BSF_ES
tig00000002	1612000	1613000	0.99255	BSF_ES
tig00000002	1613000	1614000	0.90437	BSF_ES
tig00000002	1614000	1615000	0.94676	BSF_ES
tig00000002	1615000	1616000	0.92467	BSF_ES
tig00000002	1616000	1617000	0.82148	BSF_ES
tig00000002	1617000	1618000	0.88325	BSF_ES
tig00000002	1618000	1619000	0.91029	BSF_ES
tig00000002	1619000	1620000	0.86932	BSF_ES
tig00000002	1620000	1621000	0.86105	BSF_ES
tig00000002	1621000	1622000	0.92531	BSF_ES
tig00000002	1622000	1623000	0.88765	BSF_ES
tig00000002	1623000	1624000	0.8536	BSF_ES
tig00000002	1624000	1625000	1.00357	BSF_ES
tig00000002	1625000	1626000	1.04317	BSF_ES
tig00000002	1626000	1627000	0.95744	BSF_ES
tig00000002	1627000	1628000	0.97446	BSF_ES
tig00000002	1628000	1629000	0.87482	BSF_ES
tig00000002	1629000	1630000	0.91413	BSF_ES
tig00000002	1630000	1631000	0.89625	BSF_ES
tig00000002	1631000	1632000	0.92402	BSF_ES
tig00000002	1632000	1633000	0.93036	BSF_ES
tig00000002	1633000	1634000	0.98611	BSF_ES
tig00000002	1634000	1635000	0.96889	BSF_ES
tig00000002	1635000	1636000	0.95303	BSF_ES
tig00000002	1636000	1637000	0.82964	BSF_ES
tig00000002	1637000	1638000	0.94324	BSF_ES
tig00000002	1638000	1639000	0.94183	BSF_ES
tig00000002	1639000	1640000	1.1632	BSF_ES
tig00000002	1640000	1641000	0.92041	BSF_ES
tig00000002	1641000	1642000	0.92398	BSF_ES
tig00000002	1642000	1643000	0.90852	BSF_ES
tig00000002	1643000	1644000	1.01597	BSF_ES
tig00000002	1644000	1645000	0.96439	BSF_ES
tig00000002	1645000	1646000	1.033	BSF_ES
tig00000002	1646000	1647000	0.94871	BSF_ES
tig00000002	1647000	1648000	0.8868	BSF_ES
tig00000002	1648000	1649000	0.94233	BSF_ES
tig00000002	1649000	1650000	0.93341	BSF_ES
tig00000002	1650000	1651000	0.94518	BSF_ES
tig00000002	1651000	1652000	1.00153	BSF_ES
tig00000002	1652000	1653000	0.99794	BSF_ES
tig00000002	1653000	1654000	0.98107	BSF_ES
tig00000002	1654000	1655000	0.94765	BSF_ES
tig00000002	1655000	1656000	0.92277	BSF_ES
tig00000002	1656000	1657000	0.98851	BSF_ES
tig00000002	1657000	1658000	1.04905	BSF_ES
tig00000002	1658000	1659000	1.05278	BSF_ES
tig00000002	1659000	1660000	1.01953	BSF_ES
tig00000002	1660000	1661000	1.03575	BSF_ES
tig00000002	1661000	1662000	1.02638	BSF_ES
tig00000002	1662000	1663000	0.9578	BSF_ES
tig00000002	1663000	1664000	0.95478	BSF_ES
tig00000002	1664000	1665000	1.09781	BSF_ES
tig00000002	1665000	1666000	0.94435	BSF_ES
tig00000002	1666000	1667000	1.00996	BSF_ES
tig00000002	1667000	1668000	0.96593	BSF_ES
tig00000002	1668000	1669000	1.0364	BSF_ES
tig00000002	1669000	1670000	0.9537	BSF_ES
tig00000002	1670000	1671000	0.95925	BSF_ES
tig00000002	1671000	1672000	0.99152	BSF_ES
tig00000002	1672000	1673000	1.00367	BSF_ES
tig00000002	1673000	1674000	0.96174	BSF_ES
tig00000002	1674000	1675000	0.94714	BSF_ES
tig00000002	1675000	1676000	1.01026	BSF_ES
tig00000002	1676000	1677000	1.04447	BSF_ES
tig00000002	1677000	1678000	1.04802	BSF_ES
tig00000002	1678000	1679000	1.1589	BSF_ES
tig00000002	1679000	1680000	0.99591	BSF_ES
tig00000002	1680000	1681000	0.9847	BSF_ES
tig00000002	1681000	1682000	1.04602	BSF_ES
tig00000002	1682000	1683000	0.90555	BSF_ES
tig00000002	1683000	1684000	1.02244	BSF_ES
tig00000002	1684000	1685000	1.03755	BSF_ES
tig00000002	1685000	1686000	0.94273	BSF_ES
tig00000002	1686000	1687000	0.96579	BSF_ES
tig00000002	1687000	1688000	0.98656	BSF_ES
tig00000002	1688000	1689000	0.95228	BSF_ES
tig00000002	1689000	1690000	0.91963	BSF_ES
tig00000002	1690000	1691000	1.17011	BSF_ES
tig00000002	1691000	1692000	1.05532	BSF_ES
tig00000002	1692000	1693000	1.16571	BSF_ES
tig00000002	1693000	1694000	1.03696	BSF_ES
tig00000002	1694000	1695000	1.05627	BSF_ES
tig00000002	1697000	1698000	1.05741	BSF_ES
tig00000002	1698000	1699000	1.10445	BSF_ES
tig00000002	1699000	1700000	1.19158	BSF_ES
tig00000002	1700000	1701000	1.10696	BSF_ES
tig00000002	1701000	1702000	1.05891	BSF_ES
tig00000002	1702000	1703000	1.01291	BSF_ES
tig00000002	1703000	1704000	1.11255	BSF_ES
tig00000002	1704000	1705000	1.16893	BSF_ES
tig00000002	1705000	1706000	0.8987	BSF_ES
tig00000002	1706000	1707000	1.12379	BSF_ES
tig00000002	1707000	1708000	1.13672	BSF_ES
tig00000002	1708000	1709000	0.95851	BSF_ES
tig00000002	1709000	1710000	1.02641	BSF_ES
tig00000002	1710000	1711000	1.02069	BSF_ES
tig00000002	1711000	1712000	1.15853	BSF_ES
tig00000002	1712000	1713000	1.13477	BSF_ES
tig00000002	1713000	1714000	1.15154	BSF_ES
tig00000002	1714000	1715000	0.9892	BSF_ES
tig00000002	1715000	1716000	1.07759	BSF_ES
tig00000002	1716000	1717000	0.96912	BSF_ES
tig00000002	1717000	1718000	1.05207	BSF_ES
tig00000002	1718000	1719000	0.90807	BSF_ES
tig00000002	1719000	1720000	0.87422	BSF_ES
tig00000002	1720000	1721000	1.02986	BSF_ES
tig00000002	1723000	1724000	1.00104	BSF_ES
tig00000002	1724000	1725000	0.96302	BSF_ES
tig00000002	1725000	1726000	1.04301	BSF_ES
tig00000002	1726000	1727000	1.07078	BSF_ES
tig00000002	1727000	1728000	1.06287	BSF_ES
tig00000002	1728000	1729000	0.89786	BSF_ES
tig00000002	1729000	1730000	0.98864	BSF_ES
tig00000002	1730000	1731000	0.94088	BSF_ES
tig00000002	1731000	1732000	1.11008	BSF_ES
tig00000002	1732000	1733000	1.07535	BSF_ES
tig00000002	1733000	1734000	0.94211	BSF_ES
tig00000002	1734000	1735000	1.04855	BSF_ES
tig00000002	1735000	1736000	0.95632	BSF_ES
tig00000002	1736000	1737000	0.98424	BSF_ES
tig00000002	1737000	1738000	0.93971	BSF_ES
tig00000002	1738000	1739000	1.03386	BSF_ES
tig00000002	1739000	1740000	0.89172	BSF_ES
tig00000002	1740000	1741000	0.92084	BSF_ES
tig00000002	1741000	1742000	0.99548	BSF_ES
tig00000002	1742000	1743000	1.04009	BSF_ES
tig00000002	1743000	1744000	0.95789	BSF_ES
tig00000002	1744000	1745000	0.85528	BSF_ES
tig00000002	1745000	1746000	1.02014	BSF_ES
tig00000002	1746000	1747000	1.04917	BSF_ES
tig00000002	1747000	1748000	0.96952	BSF_ES
tig00000002	1748000	1749000	0.98071	BSF_ES
tig00000002	1749000	1750000	0.96327	BSF_ES
tig00000002	1750000	1751000	1.02651	BSF_ES
tig00000002	1751000	1752000	0.8666	BSF_ES
tig00000002	1752000	1753000	0.8696	BSF_ES
tig00000002	1753000	1754000	0.89618	BSF_ES
tig00000002	1754000	1755000	1.06029	BSF_ES
tig00000002	1755000	1756000	0.97806	BSF_ES
tig00000002	1756000	1757000	0.93458	BSF_ES
tig00000002	1757000	1758000	0.953	BSF_ES
tig00000002	1758000	1759000	0.96203	BSF_ES
tig00000002	1759000	1760000	0.94083	BSF_ES
tig00000002	1760000	1761000	0.9405	BSF_ES
tig00000002	1761000	1762000	0.94943	BSF_ES
tig00000002	1762000	1763000	0.96695	BSF_ES
tig00000002	1763000	1764000	0.91859	BSF_ES
tig00000002	1764000	1765000	0.972	BSF_ES
tig00000002	1765000	1766000	0.96581	BSF_ES
tig00000002	1766000	1767000	0.85235	BSF_ES
tig00000002	1767000	1768000	0.84901	BSF_ES
tig00000002	1768000	1769000	0.87834	BSF_ES
tig00000002	1769000	1770000	1.06459	BSF_ES
tig00000002	1770000	1771000	0.92394	BSF_ES
tig00000002	1771000	1772000	0.983	BSF_ES
tig00000002	1772000	1773000	0.8598	BSF_ES
tig00000002	1773000	1774000	0.86307	BSF_ES
tig00000002	1774000	1775000	0.89082	BSF_ES
tig00000002	1775000	1776000	0.78874	BSF_ES
tig00000002	1776000	1777000	0.92826	BSF_ES
tig00000002	1777000	1778000	0.89753	BSF_ES
tig00000002	1778000	1779000	0.88217	BSF_ES
tig00000002	1779000	1780000	0.79773	BSF_ES
tig00000002	1780000	1781000	0.90348	BSF_ES
tig00000002	1781000	1782000	0.95198	BSF_ES
tig00000002	1782000	1783000	0.91411	BSF_ES
tig00000002	1783000	1784000	0.9428	BSF_ES
tig00000002	1784000	1785000	0.97156	BSF_ES
tig00000002	1785000	1786000	0.9112	BSF_ES
tig00000002	1786000	1787000	0.92174	BSF_ES
tig00000002	1787000	1788000	0.93624	BSF_ES
tig00000002	1788000	1789000	0.91963	BSF_ES
tig00000002	1789000	1790000	0.87093	BSF_ES
tig00000002	1790000	1791000	0.97192	BSF_ES
tig00000002	1791000	1792000	0.91768	BSF_ES
tig00000002	1792000	1793000	0.8895	BSF_ES
tig00000002	1793000	1794000	0.98815	BSF_ES
tig00000002	1794000	1795000	0.9856	BSF_ES
tig00000002	1795000	1796000	0.92981	BSF_ES
tig00000002	1796000	1797000	0.83672	BSF_ES
tig00000002	1797000	1798000	0.87646	BSF_ES
tig00000002	1798000	1799000	0.86106	BSF_ES
tig00000002	1801000	1802000	0.8683	BSF_ES
tig00000002	1802000	1803000	0.81714	BSF_ES
tig00000002	1803000	1804000	0.87192	BSF_ES
tig00000002	1804000	1805000	0.86213	BSF_ES
tig00000002	1805000	1806000	0.85904	BSF_ES
tig00000002	1806000	1807000	0.89462	BSF_ES
tig00000002	1807000	1808000	0.9461	BSF_ES
tig00000002	1808000	1809000	0.79715	BSF_ES
tig00000002	1809000	1810000	0.84906	BSF_ES
tig00000002	1810000	1811000	0.93711	BSF_ES
tig00000002	1811000	1812000	0.90034	BSF_ES
tig00000002	1812000	1813000	0.83433	BSF_ES
tig00000002	1813000	1814000	0.88417	BSF_ES
tig00000002	1814000	1815000	0.7908	BSF_ES
tig00000002	1817000	1818000	0.81627	BSF_ES
tig00000002	1818000	1819000	0.95703	BSF_ES
tig00000002	1819000	1820000	0.93933	BSF_ES
tig00000002	1820000	1821000	0.87219	BSF_ES
tig00000002	1821000	1822000	0.87073	BSF_ES
tig00000002	1822000	1823000	0.86986	BSF_ES
tig00000002	1823000	1824000	0.89697	BSF_ES
tig00000002	1824000	1825000	0.79935	BSF_ES
tig00000002	1825000	1826000	0.85986	BSF_ES
tig00000002	1826000	1827000	0.87182	BSF_ES
tig00000002	1827000	1828000	0.85605	BSF_ES
tig00000002	1828000	1829000	0.85673	BSF_ES
tig00000002	1829000	1830000	0.87225	BSF_ES
tig00000002	1830000	1831000	0.89705	BSF_ES
tig00000002	1831000	1832000	0.80271	BSF_ES
tig00000002	1832000	1833000	0.83147	BSF_ES
tig00000002	1833000	1834000	0.93158	BSF_ES
tig00000002	1834000	1835000	0.87058	BSF_ES
tig00000002	1835000	1836000	0.8144	BSF_ES
tig00000002	1836000	1837000	0.85251	BSF_ES
tig00000002	1837000	1838000	0.87733	BSF_ES
tig00000002	1838000	1839000	0.88685	BSF_ES
tig00000002	1839000	1840000	0.82363	BSF_ES
tig00000002	1840000	1841000	0.8156	BSF_ES
tig00000002	1841000	1842000	0.80383	BSF_ES
tig00000002	1842000	1843000	0.83304	BSF_ES
tig00000002	1843000	1844000	0.8946	BSF_ES
tig00000002	1844000	1845000	0.88413	BSF_ES
tig00000002	1845000	1846000	0.93051	BSF_ES
tig00000002	1846000	1847000	1.00531	BSF_ES
tig00000002	1847000	1848000	0.93711	BSF_ES
tig00000002	1848000	1849000	0.81815	BSF_ES
tig00000002	1849000	1850000	0.84861	BSF_ES
tig00000002	1850000	1851000	0.89848	BSF_ES
tig00000002	1851000	1852000	0.78618	BSF_ES
tig00000002	1852000	1853000	0.94869	BSF_ES
tig00000002	1853000	1854000	0.88377	BSF_ES
tig00000002	1854000	1855000	0.83473	BSF_ES
tig00000002	1855000	1856000	0.98835	BSF_ES
tig00000002	1856000	1857000	0.84411	BSF_ES
tig00000002	1857000	1858000	0.93278	BSF_ES
tig00000002	1858000	1859000	0.8563	BSF_ES
tig00000002	1859000	1860000	0.89411	BSF_ES
tig00000002	1860000	1861000	0.9306	BSF_ES
tig00000002	1861000	1862000	0.88255	BSF_ES
tig00000002	1862000	1863000	0.9683	BSF_ES
tig00000002	1863000	1864000	0.78172	BSF_ES
tig00000002	1864000	1865000	0.92968	BSF_ES
tig00000002	1865000	1866000	0.93203	BSF_ES
tig00000002	1866000	1867000	0.91354	BSF_ES
tig00000002	1867000	1868000	0.93684	BSF_ES
tig00000002	1868000	1869000	0.88764	BSF_ES
tig00000002	1869000	1870000	0.95587	BSF_ES
tig00000002	1870000	1871000	1.00345	BSF_ES
tig00000002	1871000	1872000	0.91529	BSF_ES
tig00000002	1872000	1873000	0.96156	BSF_ES
tig00000002	1873000	1874000	0.9508	BSF_ES
tig00000002	1874000	1875000	0.91938	BSF_ES
tig00000002	1875000	1876000	0.9378	BSF_ES
tig00000002	1876000	1877000	1.00576	BSF_ES
tig00000002	1877000	1878000	0.89301	BSF_ES
tig00000002	1878000	1879000	0.96899	BSF_ES
tig00000002	1879000	1880000	1.0336	BSF_ES
tig00000002	1880000	1881000	0.95639	BSF_ES
tig00000002	1881000	1882000	1.01714	BSF_ES
tig00000002	1882000	1883000	0.72604	BSF_ES
tig00000002	1883000	1884000	0.77621	BSF_ES
tig00000002	1884000	1885000	0.8617	BSF_ES
tig00000002	1885000	1886000	0.924	BSF_ES
tig00000002	1886000	1887000	0.97698	BSF_ES
tig00000002	1887000	1888000	1.07814	BSF_ES
tig00000002	1888000	1889000	1.07902	BSF_ES
tig00000002	1889000	1890000	0.94847	BSF_ES
tig00000002	1890000	1891000	0.96283	BSF_ES
tig00000002	1891000	1892000	1.04061	BSF_ES
tig00000002	1892000	1893000	0.9543	BSF_ES
tig00000002	1893000	1894000	0.90471	BSF_ES
tig00000002	1894000	1895000	0.9499	BSF_ES
tig00000002	1895000	1896000	0.95879	BSF_ES
tig00000002	1898000	1899000	1.05605	BSF_ES
tig00000002	1899000	1900000	0.99538	BSF_ES
tig00000002	1900000	1901000	1.06884	BSF_ES
tig00000002	1901000	1902000	1.01212	BSF_ES
tig00000002	1902000	1903000	1.05017	BSF_ES
tig00000002	1903000	1904000	0.99464	BSF_ES
tig00000002	1904000	1905000	1.05123	BSF_ES
tig00000002	1905000	1906000	0.98835	BSF_ES
tig00000002	1906000	1907000	1.04635	BSF_ES
tig00000002	1907000	1908000	1.0807	BSF_ES
tig00000002	1908000	1909000	0.97261	BSF_ES
tig00000002	1909000	1910000	0.99887	BSF_ES
tig00000002	1910000	1911000	0.98429	BSF_ES
tig00000002	1911000	1912000	0.98017	BSF_ES
tig00000002	1912000	1913000	0.93503	BSF_ES
tig00000002	1913000	1914000	1.00497	BSF_ES
tig00000002	1914000	1915000	1.0197	BSF_ES
tig00000002	1915000	1916000	0.9703	BSF_ES
tig00000002	1916000	1917000	1.08561	BSF_ES
tig00000002	1917000	1918000	1.09894	BSF_ES
tig00000002	1918000	1919000	0.97321	BSF_ES
tig00000002	1919000	1920000	1.15406	BSF_ES
tig00000002	1920000	1921000	1.05202	BSF_ES
tig00000002	1921000	1922000	1.02844	BSF_ES
tig00000002	1922000	1923000	1.03441	BSF_ES
tig00000002	1923000	1924000	1.11554	BSF_ES
tig00000002	1924000	1925000	1.17175	BSF_ES
tig00000002	1925000	1926000	1.14013	BSF_ES
tig00000002	1926000	1927000	1.16994	BSF_ES
tig00000002	1927000	1928000	1.13186	BSF_ES
tig00000002	1928000	1929000	1.05308	BSF_ES
tig00000002	1929000	1930000	1.04501	BSF_ES
tig00000002	1930000	1931000	1.19117	BSF_ES
tig00000002	1931000	1932000	1.03451	BSF_ES
tig00000002	1932000	1933000	1.19493	BSF_ES
tig00000002	1933000	1934000	1.14058	BSF_ES
tig00000002	1934000	1935000	1.22085	BSF_ES
tig00000002	1935000	1936000	1.21497	BSF_ES
tig00000002	1936000	1937000	1.15647	BSF_ES
tig00000002	1937000	1938000	1.15731	BSF_ES
tig00000002	1938000	1939000	1.12875	BSF_ES
tig00000002	1939000	1940000	1.20339	BSF_ES
tig00000002	1940000	1941000	1.20876	BSF_ES
tig00000002	1941000	1942000	1.12041	BSF_ES
tig00000002	1942000	1943000	1.22122	BSF_ES
tig00000002	1945000	1946000	1.12558	BSF_ES
tig00000002	1946000	1947000	1.12908	BSF_ES
tig00000002	1947000	1948000	1.16428	BSF_ES
tig00000002	1948000	1949000	1.1374	BSF_ES
tig00000002	1951000	1952000	1.30979	BSF_ES
tig00000002	1952000	1953000	1.20951	BSF_ES
tig00000002	1953000	1954000	1.2572	BSF_ES
tig00000002	1954000	1955000	1.29879	BSF_ES
tig00000002	1955000	1956000	1.26461	BSF_ES
tig00000002	1956000	1957000	1.19959	BSF_ES
tig00000002	1957000	1958000	1.26844	BSF_ES
tig00000002	1958000	1959000	1.21721	BSF_ES
tig00000002	1959000	1960000	1.3079	BSF_ES
tig00000002	1960000	1961000	1.24485	BSF_ES
tig00000002	1961000	1962000	1.3723	BSF_ES
tig00000002	1962000	1963000	1.30224	BSF_ES
tig00000002	1963000	1964000	1.26807	BSF_ES
tig00000002	1964000	1965000	1.50977	BSF_ES
tig00000002	1965000	1966000	1.56104	BSF_ES
tig00000002	1966000	1967000	1.38863	BSF_ES
tig00000002	1967000	1968000	1.40214	BSF_ES
tig00000002	1968000	1969000	1.32097	BSF_ES
tig00000002	1969000	1970000	1.18613	BSF_ES
tig00000002	1970000	1971000	1.24491	BSF_ES
tig00000002	1971000	1972000	1.41946	BSF_ES
tig00000002	1972000	1973000	1.34375	BSF_ES
tig00000002	1973000	1974000	1.30495	BSF_ES
tig00000002	1974000	1975000	1.27041	BSF_ES
tig00000002	1975000	1976000	1.37774	BSF_ES
tig00000002	1976000	1977000	1.4253	BSF_ES
tig00000002	1977000	1978000	1.30355	BSF_ES
tig00000002	1978000	1979000	1.24979	BSF_ES
tig00000002	1979000	1980000	1.45591	BSF_ES
tig00000002	1982000	1983000	1.43793	BSF_ES
tig00000002	1983000	1984000	1.42334	BSF_ES
tig00000002	1984000	1985000	1.32282	BSF_ES
tig00000002	1985000	1986000	1.38585	BSF_ES
tig00000002	1986000	1987000	1.29706	BSF_ES
tig00000002	1987000	1988000	1.35396	BSF_ES
tig00000002	1988000	1989000	1.43159	BSF_ES
tig00000002	1989000	1990000	1.40288	BSF_ES
tig00000002	1990000	1991000	1.41235	BSF_ES
tig00000002	1993000	1994000	1.34789	BSF_ES
tig00000002	1994000	1995000	1.39482	BSF_ES
tig00000002	1995000	1996000	1.50584	BSF_ES
tig00000002	1996000	1997000	1.3658	BSF_ES
tig00000002	1997000	1998000	1.36999	BSF_ES
tig00000002	1998000	1999000	1.34709	BSF_ES
tig00000002	1999000	2000000	1.39398	BSF_ES
tig00000002	2000000	2001000	1.48583	BSF_ES
tig00000002	2001000	2002000	1.50028	BSF_ES
tig00000002	2002000	2003000	1.52643	BSF_ES
tig00000002	2003000	2004000	1.43992	BSF_ES
tig00000002	2004000	2005000	1.54284	BSF_ES
tig00000002	2005000	2006000	1.56865	BSF_ES
tig00000002	2006000	2007000	1.51004	BSF_ES
tig00000002	2007000	2008000	1.49873	BSF_ES
tig00000002	2008000	2009000	1.36632	BSF_ES
tig00000002	2009000	2010000	1.39953	BSF_ES
tig00000002	2010000	2011000	1.53436	BSF_ES
tig00000002	2011000	2012000	1.40489	BSF_ES
tig00000002	2012000	2013000	1.3253	BSF_ES
tig00000002	2013000	2014000	1.47157	BSF_ES
tig00000002	2014000	2015000	1.4373	BSF_ES
tig00000002	2015000	2016000	1.36919	BSF_ES
tig00000002	2016000	2017000	1.28656	BSF_ES
tig00000002	2017000	2018000	1.54279	BSF_ES
tig00000002	2018000	2019000	1.48688	BSF_ES
tig00000002	2019000	2020000	1.4567	BSF_ES
tig00000002	2020000	2021000	1.40651	BSF_ES
tig00000002	2021000	2022000	1.36349	BSF_ES
tig00000002	2022000	2023000	1.25805	BSF_ES
tig00000002	2023000	2024000	1.35344	BSF_ES
tig00000002	2024000	2025000	1.33486	BSF_ES
tig00000002	2025000	2026000	1.26953	BSF_ES
tig00000002	2026000	2027000	1.284	BSF_ES
tig00000002	2027000	2028000	1.28683	BSF_ES
tig00000002	2028000	2029000	1.2046	BSF_ES
tig00000002	2029000	2030000	1.29324	BSF_ES
tig00000002	2030000	2031000	1.28264	BSF_ES
tig00000002	2031000	2032000	1.36511	BSF_ES
tig00000002	2032000	2033000	1.2464	BSF_ES
tig00000002	2033000	2034000	1.26291	BSF_ES
tig00000002	2034000	2035000	1.23803	BSF_ES
tig00000002	2035000	2036000	1.23202	BSF_ES
tig00000002	2036000	2037000	1.08255	BSF_ES
tig00000002	2037000	2038000	1.17827	BSF_ES
tig00000002	2038000	2039000	1.25824	BSF_ES
tig00000002	2039000	2040000	1.26377	BSF_ES
tig00000002	2040000	2041000	1.19284	BSF_ES
tig00000002	2041000	2042000	1.37405	BSF_ES
tig00000002	2042000	2043000	1.17145	BSF_ES
tig00000002	2043000	2044000	1.20378	BSF_ES
tig00000002	2044000	2045000	1.13198	BSF_ES
tig00000002	2045000	2046000	1.21326	BSF_ES
tig00000002	2046000	2047000	1.26572	BSF_ES
tig00000002	2047000	2048000	1.18157	BSF_ES
tig00000002	2048000	2049000	1.17823	BSF_ES
tig00000002	2049000	2050000	1.14873	BSF_ES
tig00000002	2050000	2051000	1.16423	BSF_ES
tig00000002	2051000	2052000	1.2367	BSF_ES
tig00000002	2052000	2053000	1.15555	BSF_ES
tig00000002	2053000	2054000	1.10779	BSF_ES
tig00000002	2056000	2057000	1.13803	BSF_ES
tig00000002	2057000	2058000	1.09837	BSF_ES
tig00000002	2058000	2059000	1.14801	BSF_ES
tig00000002	2059000	2060000	1.2194	BSF_ES
tig00000002	2060000	2061000	1.18398	BSF_ES
tig00000002	2061000	2062000	1.11354	BSF_ES
tig00000002	2062000	2063000	1.09176	BSF_ES
tig00000002	2063000	2064000	1.03547	BSF_ES
tig00000002	2064000	2065000	1.01742	BSF_ES
tig00000002	2065000	2066000	1.14902	BSF_ES
tig00000002	2066000	2067000	1.10848	BSF_ES
tig00000002	2067000	2068000	1.02673	BSF_ES
tig00000002	2068000	2069000	1.13635	BSF_ES
tig00000002	2069000	2070000	1.04953	BSF_ES
tig00000002	2070000	2071000	1.07862	BSF_ES
tig00000002	2071000	2072000	0.96006	BSF_ES
tig00000002	2072000	2073000	1.1183	BSF_ES
tig00000002	2073000	2074000	1.07296	BSF_ES
tig00000002	2074000	2075000	1.1169	BSF_ES
tig00000002	2075000	2076000	1.10378	BSF_ES
tig00000002	2076000	2077000	0.97895	BSF_ES
tig00000002	2077000	2078000	1.01664	BSF_ES
[truncated: 301,815+ more rows]

## Sheet: Fig.4 A
MFA-seq ratios by sample; Nanopore genome; data used to generate the violin plots in Fig. 4A
tig00000652, BES 1 region						tig00000652, Subtelomere region						tig00000653, Telomere region						tig00000653, BES1 region
Contig	Start	End	Ratio	Sample		Contig	Start	End	Ratio	Sample		Contig	Start	End	Ratio	Sample		Contig	Start	End	Ratio	Sample
tig00000652	167000	168000	1.25036	BSF_ES		tig00000652	2000	3000	0.98085	BSF_ES		tig00000653	72000	73000	1.58464	BSF_ES		tig00000653	0	1000	1.34958	BSF_ES
tig00000652	168000	169000	1.3213	BSF_ES		tig00000652	6000	7000	1.10696	BSF_ES		tig00000653	73000	74000	1.62456	BSF_ES		tig00000653	13000	14000	0.92399	BSF_ES
tig00000652	169000	170000	1.16345	BSF_ES		tig00000652	9000	10000	1.33245	BSF_ES		tig00000653	74000	75000	1.36976	BSF_ES		tig00000653	15000	16000	1.04692	BSF_ES
tig00000652	172000	173000	1.20145	BSF_ES		tig00000652	10000	11000	1.06297	BSF_ES		tig00000653	75000	76000	1.5567	BSF_ES		tig00000653	16000	17000	1.19004	BSF_ES
tig00000652	173000	174000	0.99818	BSF_ES		tig00000652	11000	12000	1.05803	BSF_ES		tig00000653	76000	77000	1.62759	BSF_ES		tig00000653	17000	18000	1.14736	BSF_ES
tig00000652	192000	193000	1.39079	BSF_ES		tig00000652	12000	13000	0.88557	BSF_ES		tig00000653	77000	78000	1.6895	BSF_ES		tig00000653	18000	19000	1.10696	BSF_ES
tig00000652	194000	195000	1.27779	BSF_ES		tig00000652	13000	14000	1.30759	BSF_ES		tig00000653	78000	79000	1.68899	BSF_ES		tig00000653	19000	20000	1.51468	BSF_ES
tig00000652	195000	196000	1.27909	BSF_ES		tig00000652	14000	15000	0.68165	BSF_ES		tig00000653	79000	80000	1.40506	BSF_ES		tig00000653	20000	21000	1.08885	BSF_ES
tig00000652	196000	197000	1.3837	BSF_ES		tig00000652	15000	16000	0.95025	BSF_ES		tig00000653	72000	73000	1.26002	BSF_LS		tig00000653	21000	22000	1.15922	BSF_ES
tig00000652	197000	198000	1.14454	BSF_ES		tig00000652	16000	17000	0.79585	BSF_ES		tig00000653	73000	74000	1.28145	BSF_LS		tig00000653	22000	23000	1.16752	BSF_ES
tig00000652	198000	199000	1.64922	BSF_ES		tig00000652	17000	18000	0.99962	BSF_ES		tig00000653	74000	75000	1.19815	BSF_LS		tig00000653	23000	24000	1.02608	BSF_ES
tig00000652	199000	200000	1.31545	BSF_ES		tig00000652	18000	19000	1.32652	BSF_ES		tig00000653	75000	76000	1.23862	BSF_LS		tig00000653	24000	25000	0.92551	BSF_ES
tig00000652	200000	201000	1.2832	BSF_ES		tig00000652	19000	20000	0.83227	BSF_ES		tig00000653	76000	77000	1.30801	BSF_LS		tig00000653	25000	26000	1.04325	BSF_ES
tig00000652	201000	202000	1.30686	BSF_ES		tig00000652	20000	21000	0.82378	BSF_ES		tig00000653	77000	78000	1.29249	BSF_LS		tig00000653	26000	27000	1.34934	BSF_ES
tig00000652	204000	205000	1.10058	BSF_ES		tig00000652	21000	22000	0.98466	BSF_ES		tig00000653	78000	79000	1.37955	BSF_LS		tig00000653	27000	28000	1.37087	BSF_ES
tig00000652	205000	206000	1.18546	BSF_ES		tig00000652	22000	23000	0.94489	BSF_ES		tig00000653	79000	80000	1.19753	BSF_LS		tig00000653	28000	29000	1.41027	BSF_ES
tig00000652	206000	207000	1.27964	BSF_ES		tig00000652	23000	24000	0.9377	BSF_ES		tig00000653	72000	73000	1.14476	BSF_G1		tig00000653	29000	30000	1.02831	BSF_ES
tig00000652	207000	208000	1.027	BSF_ES		tig00000652	24000	25000	0.89529	BSF_ES		tig00000653	73000	74000	1.13179	BSF_G1		tig00000653	30000	31000	1.22436	BSF_ES
tig00000652	208000	209000	1.0823	BSF_ES		tig00000652	25000	26000	0.76924	BSF_ES		tig00000653	74000	75000	0.94602	BSF_G1		tig00000653	31000	32000	1.6529	BSF_ES
tig00000652	209000	210000	1.03157	BSF_ES		tig00000652	26000	27000	1.07341	BSF_ES		tig00000653	75000	76000	1.03208	BSF_G1		tig00000653	32000	33000	1.54801	BSF_ES
tig00000652	210000	211000	0.97829	BSF_ES		tig00000652	28000	29000	0.95295	BSF_ES		tig00000653	76000	77000	1.10403	BSF_G1		tig00000653	33000	34000	1.26509	BSF_ES
tig00000652	211000	212000	0.89446	BSF_ES		tig00000652	30000	31000	1.0862	BSF_ES		tig00000653	77000	78000	1.08489	BSF_G1		tig00000653	34000	35000	0.94747	BSF_ES
tig00000652	212000	213000	1.10444	BSF_ES		tig00000652	31000	32000	0.82712	BSF_ES		tig00000653	78000	79000	1.11389	BSF_G1		tig00000653	35000	36000	1.41073	BSF_ES
tig00000652	213000	214000	1.07507	BSF_ES		tig00000652	32000	33000	1.06514	BSF_ES		tig00000653	79000	80000	1.07208	BSF_G1		tig00000653	36000	37000	1.07334	BSF_ES
tig00000652	214000	215000	1.12164	BSF_ES		tig00000652	33000	34000	1.01925	BSF_ES		tig00000653	72000	73000	1.02552	PCF_ES		tig00000653	37000	38000	1.19543	BSF_ES
tig00000652	215000	216000	0.96786	BSF_ES		tig00000652	34000	35000	0.87264	BSF_ES		tig00000653	73000	74000	1.06631	PCF_ES		tig00000653	38000	39000	1.12584	BSF_ES
tig00000652	216000	217000	1.16605	BSF_ES		tig00000652	35000	36000	0.88231	BSF_ES		tig00000653	74000	75000	1.1585	PCF_ES		tig00000653	39000	40000	1.30029	BSF_ES
tig00000652	217000	218000	1.00161	BSF_ES		tig00000652	36000	37000	0.9669	BSF_ES		tig00000653	75000	76000	1.10483	PCF_ES		tig00000653	40000	41000	1.57616	BSF_ES
tig00000652	218000	219000	0.91958	BSF_ES		tig00000652	37000	38000	0.89154	BSF_ES		tig00000653	76000	77000	1.04236	PCF_ES		tig00000653	41000	42000	1.4603	BSF_ES
tig00000652	219000	220000	0.90698	BSF_ES		tig00000652	38000	39000	0.83633	BSF_ES		tig00000653	77000	78000	1.14771	PCF_ES		tig00000653	42000	43000	1.59773	BSF_ES
tig00000652	220000	221000	1.06518	BSF_ES		tig00000652	39000	40000	0.83412	BSF_ES		tig00000653	78000	79000	1.06782	PCF_ES		tig00000653	43000	44000	1.00961	BSF_ES
tig00000652	221000	222000	1.02931	BSF_ES		tig00000652	40000	41000	1.06011	BSF_ES		tig00000653	79000	80000	1.05847	PCF_ES		tig00000653	44000	45000	1.09197	BSF_ES
tig00000652	222000	223000	1.03184	BSF_ES		tig00000652	41000	42000	1.12277	BSF_ES		tig00000653	72000	73000	1.02142	PCF_LS		tig00000653	45000	46000	1.08713	BSF_ES
tig00000652	223000	224000	1.06799	BSF_ES		tig00000652	42000	43000	1.13176	BSF_ES		tig00000653	73000	74000	1.07739	PCF_LS		tig00000653	46000	47000	1.1876	BSF_ES
tig00000652	226000	227000	1.09438	BSF_ES		tig00000652	43000	44000	1.06898	BSF_ES		tig00000653	74000	75000	1.14097	PCF_LS		tig00000653	47000	48000	1.22035	BSF_ES
tig00000652	227000	228000	0.86795	BSF_ES		tig00000652	44000	45000	0.93605	BSF_ES		tig00000653	75000	76000	1.09494	PCF_LS		tig00000653	48000	49000	1.25791	BSF_ES
tig00000652	228000	229000	1.03539	BSF_ES		tig00000652	45000	46000	0.92182	BSF_ES		tig00000653	76000	77000	1.02177	PCF_LS		tig00000653	49000	50000	1.24947	BSF_ES
tig00000652	229000	230000	0.99021	BSF_ES		tig00000652	46000	47000	0.89362	BSF_ES		tig00000653	77000	78000	1.1421	PCF_LS		tig00000653	50000	51000	0.91313	BSF_ES
tig00000652	230000	231000	1.13544	BSF_ES		tig00000652	47000	48000	0.92057	BSF_ES		tig00000653	78000	79000	1.13054	PCF_LS		tig00000653	51000	52000	1.12897	BSF_ES
tig00000652	231000	232000	1.50619	BSF_ES		tig00000652	48000	49000	1.06421	BSF_ES		tig00000653	79000	80000	1.07466	PCF_LS		tig00000653	52000	53000	1.1832	BSF_ES
tig00000652	232000	233000	1.19477	BSF_ES		tig00000652	49000	50000	1.13634	BSF_ES		tig00000653	72000	73000	0.9011	PCF_G1		tig00000653	53000	54000	1.46322	BSF_ES
tig00000652	233000	234000	1.28343	BSF_ES		tig00000652	50000	51000	1.15065	BSF_ES		tig00000653	73000	74000	0.91942	PCF_G1		tig00000653	54000	55000	1.7395	BSF_ES
tig00000652	234000	235000	1.48747	BSF_ES		tig00000652	51000	52000	0.90304	BSF_ES		tig00000653	74000	75000	0.90412	PCF_G1		tig00000653	55000	56000	1.75043	BSF_ES
tig00000652	235000	236000	1.57327	BSF_ES		tig00000652	52000	53000	0.84559	BSF_ES		tig00000653	75000	76000	0.93126	PCF_G1		tig00000653	56000	57000	1.31823	BSF_ES
tig00000652	236000	237000	1.52377	BSF_ES		tig00000652	53000	54000	0.77856	BSF_ES		tig00000653	76000	77000	0.92096	PCF_G1		tig00000653	57000	58000	0.97518	BSF_ES
tig00000652	237000	238000	1.36669	BSF_ES		tig00000652	54000	55000	0.83632	BSF_ES		tig00000653	77000	78000	0.95997	PCF_G1		tig00000653	58000	59000	1.14368	BSF_ES
tig00000652	238000	239000	1.15081	BSF_ES		tig00000652	55000	56000	0.92614	BSF_ES		tig00000653	78000	79000	0.92749	PCF_G1		tig00000653	59000	60000	1.17638	BSF_ES
tig00000652	239000	240000	1.24566	BSF_ES		tig00000652	56000	57000	1.00723	BSF_ES		tig00000653	79000	80000	0.86253	PCF_G1		tig00000653	60000	61000	1.30947	BSF_ES
tig00000652	240000	241000	1.18559	BSF_ES		tig00000652	57000	58000	1.11691	BSF_ES								tig00000653	61000	62000	1.36887	BSF_ES
tig00000652	241000	242000	0.99198	BSF_ES		tig00000652	58000	59000	1.16245	BSF_ES								tig00000653	62000	63000	1.53714	BSF_ES
tig00000652	242000	243000	1.12541	BSF_ES		tig00000652	59000	60000	1.06206	BSF_ES								tig00000653	63000	64000	1.74877	BSF_ES
tig00000652	243000	244000	0.97727	BSF_ES		tig00000652	60000	61000	0.8888	BSF_ES								tig00000653	64000	65000	1.56432	BSF_ES
tig00000652	244000	245000	1.14313	BSF_ES		tig00000652	61000	62000	0.94059	BSF_ES								tig00000653	65000	66000	1.27498	BSF_ES
tig00000652	245000	246000	1.01904	BSF_ES		tig00000652	62000	63000	1.0567	BSF_ES								tig00000653	68000	69000	1.36082	BSF_ES
tig00000652	246000	247000	0.99043	BSF_ES		tig00000652	63000	64000	1.01797	BSF_ES								tig00000653	69000	70000	1.79403	BSF_ES
tig00000652	247000	248000	1.52701	BSF_ES		tig00000652	64000	65000	0.97186	BSF_ES								tig00000653	70000	71000	1.58802	BSF_ES
tig00000652	248000	249000	1.52984	BSF_ES		tig00000652	65000	66000	1.08389	BSF_ES								tig00000653	0	1000	1.29736	BSF_LS
tig00000652	249000	250000	1.30553	BSF_ES		tig00000652	66000	67000	1.07592	BSF_ES								tig00000653	13000	14000	1.25792	BSF_LS
tig00000652	250000	251000	1.07093	BSF_ES		tig00000652	67000	68000	0.90057	BSF_ES								tig00000653	15000	16000	1.01281	BSF_LS
tig00000652	167000	168000	1.05059	BSF_LS		tig00000652	68000	69000	1.0659	BSF_ES								tig00000653	16000	17000	1.47591	BSF_LS
tig00000652	168000	169000	1.12261	BSF_LS		tig00000652	69000	70000	1.24714	BSF_ES								tig00000653	17000	18000	1.11512	BSF_LS
tig00000652	169000	170000	1.05437	BSF_LS		tig00000652	70000	71000	1.22226	BSF_ES								tig00000653	18000	19000	1.2124	BSF_LS
tig00000652	172000	173000	1.19163	BSF_LS		tig00000652	71000	72000	1.04054	BSF_ES								tig00000653	19000	20000	1.42243	BSF_LS
tig00000652	173000	174000	0.84071	BSF_LS		tig00000652	72000	73000	1.01909	BSF_ES								tig00000653	20000	21000	1.14064	BSF_LS
tig00000652	192000	193000	1.34428	BSF_LS		tig00000652	73000	74000	1.01179	BSF_ES								tig00000653	21000	22000	1.49764	BSF_LS
tig00000652	194000	195000	1.17698	BSF_LS		tig00000652	74000	75000	0.99943	BSF_ES								tig00000653	22000	23000	1.32972	BSF_LS
tig00000652	195000	196000	1.19625	BSF_LS		tig00000652	75000	76000	1.10445	BSF_ES								tig00000653	23000	24000	1.23935	BSF_LS
tig00000652	196000	197000	1.15534	BSF_LS		tig00000652	76000	77000	1.08923	BSF_ES								tig00000653	24000	25000	1.01876	BSF_LS
tig00000652	197000	198000	1.16028	BSF_LS		tig00000652	77000	78000	1.06117	BSF_ES								tig00000653	25000	26000	1.30591	BSF_LS
tig00000652	198000	199000	1.45504	BSF_LS		tig00000652	78000	79000	1.27607	BSF_ES								tig00000653	26000	27000	1.44814	BSF_LS
tig00000652	199000	200000	1.24482	BSF_LS		tig00000652	79000	80000	1.02011	BSF_ES								tig00000653	27000	28000	1.5344	BSF_LS
tig00000652	200000	201000	1.20164	BSF_LS		tig00000652	80000	81000	1.18449	BSF_ES								tig00000653	28000	29000	1.30173	BSF_LS
tig00000652	201000	202000	1.21654	BSF_LS		tig00000652	81000	82000	0.96652	BSF_ES								tig00000653	29000	30000	0.9973	BSF_LS
tig00000652	204000	205000	0.98125	BSF_LS		tig00000652	82000	83000	1.02137	BSF_ES								tig00000653	30000	31000	1.23281	BSF_LS
tig00000652	205000	206000	1.21542	BSF_LS		tig00000652	83000	84000	1.08518	BSF_ES								tig00000653	31000	32000	1.90212	BSF_LS
tig00000652	206000	207000	1.30109	BSF_LS		tig00000652	84000	85000	1.08885	BSF_ES								tig00000653	32000	33000	1.93783	BSF_LS
tig00000652	207000	208000	1.06323	BSF_LS		tig00000652	85000	86000	0.98457	BSF_ES								tig00000653	33000	34000	1.31416	BSF_LS
tig00000652	208000	209000	1.17212	BSF_LS		tig00000652	86000	87000	0.90296	BSF_ES								tig00000653	34000	35000	0.95179	BSF_LS
tig00000652	209000	210000	0.9968	BSF_LS		tig00000652	87000	88000	1.11244	BSF_ES								tig00000653	35000	36000	1.27168	BSF_LS
tig00000652	210000	211000	1.03031	BSF_LS		tig00000652	88000	89000	1.0585	BSF_ES								tig00000653	36000	37000	1.14825	BSF_LS
tig00000652	211000	212000	1.12526	BSF_LS		tig00000652	89000	90000	1.07912	BSF_ES								tig00000653	37000	38000	1.38314	BSF_LS
tig00000652	212000	213000	1.07109	BSF_LS		tig00000652	90000	91000	1.00193	BSF_ES								tig00000653	38000	39000	1.23324	BSF_LS
tig00000652	213000	214000	1.06947	BSF_LS		tig00000652	91000	92000	1.02098	BSF_ES								tig00000653	39000	40000	1.20083	BSF_LS
tig00000652	214000	215000	1.09755	BSF_LS		tig00000652	92000	93000	0.94325	BSF_ES								tig00000653	40000	41000	1.54968	BSF_LS
tig00000652	215000	216000	1.0035	BSF_LS		tig00000652	93000	94000	0.91923	BSF_ES								tig00000653	41000	42000	1.5717	BSF_LS
tig00000652	216000	217000	1.36419	BSF_LS		tig00000652	94000	95000	1.0818	BSF_ES								tig00000653	42000	43000	1.67176	BSF_LS
tig00000652	217000	218000	1.00995	BSF_LS		tig00000652	95000	96000	1.12669	BSF_ES								tig00000653	43000	44000	1.30593	BSF_LS
tig00000652	218000	219000	1.07755	BSF_LS		tig00000652	96000	97000	0.94318	BSF_ES								tig00000653	44000	45000	1.41751	BSF_LS
tig00000652	219000	220000	1.23239	BSF_LS		tig00000652	97000	98000	1.00736	BSF_ES								tig00000653	45000	46000	1.3193	BSF_LS
tig00000652	220000	221000	1.07783	BSF_LS		tig00000652	98000	99000	1.10696	BSF_ES								tig00000653	46000	47000	1.42314	BSF_LS
tig00000652	221000	222000	0.89832	BSF_LS		tig00000652	99000	100000	1.14004	BSF_ES								tig00000653	47000	48000	1.32821	BSF_LS
tig00000652	222000	223000	1.09928	BSF_LS		tig00000652	100000	101000	1.16747	BSF_ES								tig00000653	48000	49000	1.47438	BSF_LS
tig00000652	223000	224000	1.11878	BSF_LS		tig00000652	101000	102000	1.06479	BSF_ES								tig00000653	49000	50000	1.38064	BSF_LS
tig00000652	226000	227000	1.22996	BSF_LS		tig00000652	102000	103000	0.99562	BSF_ES								tig00000653	50000	51000	1.16037	BSF_LS
tig00000652	227000	228000	1.09757	BSF_LS		tig00000652	103000	104000	1.03813	BSF_ES								tig00000653	51000	52000	1.12426	BSF_LS
tig00000652	228000	229000	1.1469	BSF_LS		tig00000652	104000	105000	1.01437	BSF_ES								tig00000653	52000	53000	1.34318	BSF_LS
tig00000652	229000	230000	1.0893	BSF_LS		tig00000652	105000	106000	0.86197	BSF_ES								tig00000653	53000	54000	1.11451	BSF_LS
tig00000652	230000	231000	1.34715	BSF_LS		tig00000652	106000	107000	1.06583	BSF_ES								tig00000653	54000	55000	1.5553	BSF_LS
tig00000652	231000	232000	1.70044	BSF_LS		tig00000652	107000	108000	0.98607	BSF_ES								tig00000653	55000	56000	1.79661	BSF_LS
tig00000652	232000	233000	1.42288	BSF_LS		tig00000652	108000	109000	1.09723	BSF_ES								tig00000653	56000	57000	1.47601	BSF_LS
tig00000652	233000	234000	1.52371	BSF_LS		tig00000652	109000	110000	0.97818	BSF_ES								tig00000653	57000	58000	1.08145	BSF_LS
tig00000652	234000	235000	1.86736	BSF_LS		tig00000652	110000	111000	1.21058	BSF_ES								tig00000653	58000	59000	1.10075	BSF_LS
tig00000652	235000	236000	1.72671	BSF_LS		tig00000652	111000	112000	1.08198	BSF_ES								tig00000653	59000	60000	1.47317	BSF_LS
tig00000652	236000	237000	1.77471	BSF_LS		tig00000652	112000	113000	1.23206	BSF_ES								tig00000653	60000	61000	1.28567	BSF_LS
tig00000652	237000	238000	1.31013	BSF_LS		tig00000652	113000	114000	0.92437	BSF_ES								tig00000653	61000	62000	1.79186	BSF_LS
tig00000652	238000	239000	1.37109	BSF_LS		tig00000652	114000	115000	0.95936	BSF_ES								tig00000653	62000	63000	1.91446	BSF_LS
tig00000652	239000	240000	1.45348	BSF_LS		tig00000652	115000	116000	1.14454	BSF_ES								tig00000653	63000	64000	1.7675	BSF_LS
tig00000652	240000	241000	1.45811	BSF_LS		tig00000652	116000	117000	1.21788	BSF_ES								tig00000653	64000	65000	1.75533	BSF_LS
tig00000652	241000	242000	1.26636	BSF_LS		tig00000652	117000	118000	1.04144	BSF_ES								tig00000653	65000	66000	1.1929	BSF_LS
tig00000652	242000	243000	1.24397	BSF_LS		tig00000652	118000	119000	1.07149	BSF_ES								tig00000653	68000	69000	1.72277	BSF_LS
tig00000652	243000	244000	1.11803	BSF_LS		tig00000652	119000	120000	0.97843	BSF_ES								tig00000653	69000	70000	1.9925	BSF_LS
tig00000652	244000	245000	1.1422	BSF_LS		tig00000652	120000	121000	1.12047	BSF_ES								tig00000653	70000	71000	1.72808	BSF_LS
tig00000652	245000	246000	1.18445	BSF_LS		tig00000652	121000	122000	1.07033	BSF_ES								tig00000653	0	1000	1.14773	BSF_G1
tig00000652	246000	247000	1.19999	BSF_LS		tig00000652	122000	123000	1.10484	BSF_ES								tig00000653	13000	14000	1.14773	BSF_G1
tig00000652	247000	248000	1.75663	BSF_LS		tig00000652	123000	124000	1.10157	BSF_ES								tig00000653	15000	16000	0.98432	BSF_G1
tig00000652	248000	249000	1.60885	BSF_LS		tig00000652	124000	125000	1.10537	BSF_ES								tig00000653	16000	17000	1.08439	BSF_G1
tig00000652	249000	250000	1.60083	BSF_LS		tig00000652	125000	126000	1.0965	BSF_ES								tig00000653	17000	18000	1.09537	BSF_G1
tig00000652	250000	251000	1.27834	BSF_LS		tig00000652	126000	127000	1.13331	BSF_ES								tig00000653	18000	19000	0.97265	BSF_G1
tig00000652	167000	168000	0.87384	BSF_G1		tig00000652	127000	128000	0.96567	BSF_ES								tig00000653	19000	20000	1.16353	BSF_G1
tig00000652	168000	169000	0.95512	BSF_G1		tig00000652	128000	129000	1.16965	BSF_ES								tig00000653	20000	21000	0.93856	BSF_G1
tig00000652	169000	170000	0.94193	BSF_G1		tig00000652	129000	130000	1.08771	BSF_ES								tig00000653	21000	22000	0.8768	BSF_G1
tig00000652	172000	173000	1.09641	BSF_G1		tig00000652	130000	131000	1.11668	BSF_ES								tig00000653	22000	23000	1.05719	BSF_G1
tig00000652	173000	174000	0.76957	BSF_G1		tig00000652	131000	132000	1.39472	BSF_ES								tig00000653	23000	24000	1.04384	BSF_G1
tig00000652	192000	193000	0.9123	BSF_G1		tig00000652	132000	133000	1.15998	BSF_ES								tig00000653	24000	25000	0.80467	BSF_G1
tig00000652	194000	195000	0.90724	BSF_G1		tig00000652	133000	134000	1.15148	BSF_ES								tig00000653	25000	26000	0.95506	BSF_G1
tig00000652	195000	196000	0.91976	BSF_G1		tig00000652	134000	135000	1.2219	BSF_ES								tig00000653	26000	27000	1.00264	BSF_G1
tig00000652	196000	197000	1.08782	BSF_G1		tig00000652	135000	136000	1.30256	BSF_ES								tig00000653	27000	28000	0.9482	BSF_G1
tig00000652	197000	198000	0.98072	BSF_G1		tig00000652	136000	137000	1.04159	BSF_ES								tig00000653	28000	29000	1.19073	BSF_G1
tig00000652	198000	199000	1.17875	BSF_G1		tig00000652	137000	138000	1.01332	BSF_ES								tig00000653	29000	30000	0.9194	BSF_G1
tig00000652	199000	200000	1.02542	BSF_G1		tig00000652	138000	139000	1.05205	BSF_ES								tig00000653	30000	31000	1.11005	BSF_G1
tig00000652	200000	201000	0.89175	BSF_G1		tig00000652	139000	140000	1.29819	BSF_ES								tig00000653	31000	32000	1.31559	BSF_G1
tig00000652	201000	202000	1.03114	BSF_G1		tig00000652	140000	141000	1.4254	BSF_ES								tig00000653	32000	33000	1.23739	BSF_G1
tig00000652	204000	205000	0.82358	BSF_G1		tig00000652	141000	142000	1.53604	BSF_ES								tig00000653	33000	34000	0.98749	BSF_G1
tig00000652	205000	206000	1.04462	BSF_G1		tig00000652	142000	143000	1.27699	BSF_ES								tig00000653	34000	35000	0.83905	BSF_G1
tig00000652	206000	207000	0.92048	BSF_G1		tig00000652	143000	144000	1.02116	BSF_ES								tig00000653	35000	36000	1.13705	BSF_G1
tig00000652	207000	208000	0.9364	BSF_G1		tig00000652	144000	145000	1.32133	BSF_ES								tig00000653	36000	37000	1.06308	BSF_G1
tig00000652	208000	209000	0.97585	BSF_G1		tig00000652	145000	146000	1.05713	BSF_ES								tig00000653	37000	38000	0.94933	BSF_G1
tig00000652	209000	210000	0.91462	BSF_G1		tig00000652	146000	147000	1.13597	BSF_ES								tig00000653	38000	39000	1.07431	BSF_G1
tig00000652	210000	211000	0.98787	BSF_G1		tig00000652	147000	148000	1.08723	BSF_ES								tig00000653	39000	40000	0.94727	BSF_G1
tig00000652	211000	212000	0.87119	BSF_G1		tig00000652	148000	149000	0.98617	BSF_ES								tig00000653	40000	41000	0.94463	BSF_G1
tig00000652	212000	213000	1.00948	BSF_G1		tig00000652	149000	150000	1.38813	BSF_ES								tig00000653	41000	42000	1.06472	BSF_G1
tig00000652	213000	214000	1.01312	BSF_G1		tig00000652	150000	151000	1.53012	BSF_ES								tig00000653	42000	43000	1.13359	BSF_G1
tig00000652	214000	215000	1.05446	BSF_G1		tig00000652	151000	152000	1.24933	BSF_ES								tig00000653	43000	44000	1.05545	BSF_G1
tig00000652	215000	216000	0.9334	BSF_G1		tig00000652	152000	153000	1.31344	BSF_ES								tig00000653	44000	45000	1.16549	BSF_G1
tig00000652	216000	217000	0.99252	BSF_G1		tig00000652	153000	154000	1.32835	BSF_ES								tig00000653	45000	46000	1.00212	BSF_G1
tig00000652	217000	218000	0.88593	BSF_G1		tig00000652	154000	155000	1.27284	BSF_ES								tig00000653	46000	47000	0.91514	BSF_G1
tig00000652	218000	219000	0.84137	BSF_G1		tig00000652	155000	156000	1.30438	BSF_ES								tig00000653	47000	48000	0.96857	BSF_G1
tig00000652	219000	220000	1.05348	BSF_G1		tig00000652	156000	157000	1.45036	BSF_ES								tig00000653	48000	49000	1.15977	BSF_G1
tig00000652	220000	221000	1.08998	BSF_G1		tig00000652	159000	160000	1.01586	BSF_ES								tig00000653	49000	50000	1.03089	BSF_G1
tig00000652	221000	222000	0.93924	BSF_G1		tig00000652	160000	161000	0.9891	BSF_ES								tig00000653	50000	51000	0.87084	BSF_G1
tig00000652	222000	223000	0.89359	BSF_G1		tig00000652	161000	162000	1.07988	BSF_ES								tig00000653	51000	52000	1.07273	BSF_G1
tig00000652	223000	224000	0.96086	BSF_G1		tig00000652	162000	163000	1.14931	BSF_ES								tig00000653	52000	53000	1.09502	BSF_G1
tig00000652	226000	227000	1.09556	BSF_G1		tig00000652	163000	164000	1.20538	BSF_ES								tig00000653	53000	54000	1.18071	BSF_G1
tig00000652	227000	228000	0.96948	BSF_G1		tig00000652	164000	165000	1.02085	BSF_ES								tig00000653	54000	55000	1.14773	BSF_G1
tig00000652	228000	229000	1.19225	BSF_G1		tig00000652	165000	166000	1.18265	BSF_ES								tig00000653	55000	56000	1.34835	BSF_G1
tig00000652	229000	230000	1.11485	BSF_G1		tig00000652	2000	3000	1.28445	BSF_LS								tig00000653	56000	57000	1.19709	BSF_G1
tig00000652	230000	231000	1.16039	BSF_G1		tig00000652	6000	7000	1.17556	BSF_LS								tig00000653	57000	58000	1.03842	BSF_G1
tig00000652	231000	232000	1.33588	BSF_G1		tig00000652	9000	10000	1.10659	BSF_LS								tig00000653	58000	59000	0.91927	BSF_G1
tig00000652	232000	233000	0.81941	BSF_G1		tig00000652	10000	11000	1.01546	BSF_LS								tig00000653	59000	60000	0.97177	BSF_G1
tig00000652	233000	234000	0.91485	BSF_G1		tig00000652	11000	12000	1.43269	BSF_LS								tig00000653	60000	61000	0.96425	BSF_G1
tig00000652	234000	235000	1.06703	BSF_G1		tig00000652	12000	13000	0.86714	BSF_LS								tig00000653	61000	62000	0.80956	BSF_G1
tig00000652	235000	236000	1.21551	BSF_G1		tig00000652	13000	14000	1.38114	BSF_LS								tig00000653	62000	63000	1.1392	BSF_G1
tig00000652	236000	237000	1.31776	BSF_G1		tig00000652	14000	15000	0.8723	BSF_LS								tig00000653	63000	64000	1.17323	BSF_G1
tig00000652	237000	238000	1.19902	BSF_G1		tig00000652	15000	16000	1.23614	BSF_LS								tig00000653	64000	65000	1.13398	BSF_G1
tig00000652	238000	239000	1.05403	BSF_G1		tig00000652	16000	17000	1.13852	BSF_LS								tig00000653	65000	66000	1.04525	BSF_G1
tig00000652	239000	240000	1.08135	BSF_G1		tig00000652	17000	18000	1.20605	BSF_LS								tig00000653	68000	69000	1.12018	BSF_G1
tig00000652	240000	241000	0.99302	BSF_G1		tig00000652	18000	19000	1.69586	BSF_LS								tig00000653	69000	70000	1.34808	BSF_G1
tig00000652	241000	242000	0.84832	BSF_G1		tig00000652	19000	20000	1.09406	BSF_LS								tig00000653	70000	71000	1.13164	BSF_G1
tig00000652	242000	243000	1.04061	BSF_G1		tig00000652	20000	21000	0.99964	BSF_LS								tig00000653	0	1000	1.0201	PCF_ES
tig00000652	243000	244000	0.98925	BSF_G1		tig00000652	21000	22000	0.99861	BSF_LS								tig00000653	13000	14000	0.8225	PCF_ES
tig00000652	244000	245000	0.9977	BSF_G1		tig00000652	22000	23000	1.09632	BSF_LS								tig00000653	15000	16000	0.87599	PCF_ES
tig00000652	245000	246000	1.01099	BSF_G1		tig00000652	23000	24000	1.555	BSF_LS								tig00000653	16000	17000	0.96956	PCF_ES
tig00000652	246000	247000	0.93966	BSF_G1		tig00000652	24000	25000	1.13912	BSF_LS								tig00000653	17000	18000	0.84305	PCF_ES
tig00000652	247000	248000	1.00426	BSF_G1		tig00000652	25000	26000	1.14275	BSF_LS								tig00000653	18000	19000	0.91158	PCF_ES
tig00000652	248000	249000	1.10259	BSF_G1		tig00000652	26000	27000	1.27779	BSF_LS								tig00000653	19000	20000	0.82634	PCF_ES
tig00000652	249000	250000	1.0864	BSF_G1		tig00000652	28000	29000	1.13727	BSF_LS								tig00000653	20000	21000	0.86976	PCF_ES
tig00000652	250000	251000	0.87792	BSF_G1		tig00000652	30000	31000	1.11102	BSF_LS								tig00000653	21000	22000	0.90951	PCF_ES
tig00000652	167000	168000	0.68964	PCF_ES		tig00000652	31000	32000	0.86767	BSF_LS								tig00000653	22000	23000	0.89073	PCF_ES
tig00000652	168000	169000	0.87412	PCF_ES		tig00000652	32000	33000	1.07143	BSF_LS								tig00000653	23000	24000	0.7872	PCF_ES
tig00000652	169000	170000	0.81811	PCF_ES		tig00000652	33000	34000	1.11298	BSF_LS								tig00000653	24000	25000	0.93282	PCF_ES
tig00000652	172000	173000	0.87957	PCF_ES		tig00000652	34000	35000	1.08632	BSF_LS								tig00000653	25000	26000	0.91373	PCF_ES
tig00000652	173000	174000	0.74471	PCF_ES		tig00000652	35000	36000	0.98819	BSF_LS								tig00000653	26000	27000	0.93333	PCF_ES
tig00000652	192000	193000	0.83278	PCF_ES		tig00000652	36000	37000	1.08632	BSF_LS								tig00000653	27000	28000	0.89473	PCF_ES
tig00000652	194000	195000	0.88165	PCF_ES		tig00000652	37000	38000	1.28441	BSF_LS								tig00000653	28000	29000	0.75606	PCF_ES
tig00000652	195000	196000	0.84495	PCF_ES		tig00000652	38000	39000	1.1889	BSF_LS								tig00000653	29000	30000	0.82022	PCF_ES
tig00000652	196000	197000	1.0999	PCF_ES		tig00000652	39000	40000	0.88728	BSF_LS								tig00000653	30000	31000	0.83816	PCF_ES
tig00000652	197000	198000	0.86564	PCF_ES		tig00000652	40000	41000	1.09842	BSF_LS								tig00000653	31000	32000	0.85199	PCF_ES
tig00000652	198000	199000	0.82108	PCF_ES		tig00000652	41000	42000	1.36705	BSF_LS								tig00000653	32000	33000	0.96348	PCF_ES
tig00000652	199000	200000	0.85499	PCF_ES		tig00000652	42000	43000	1.25063	BSF_LS								tig00000653	33000	34000	0.90196	PCF_ES
tig00000652	200000	201000	0.75287	PCF_ES		tig00000652	43000	44000	1.19336	BSF_LS								tig00000653	34000	35000	0.81672	PCF_ES
tig00000652	201000	202000	0.94771	PCF_ES		tig00000652	44000	45000	1.00241	BSF_LS								tig00000653	35000	36000	0.95697	PCF_ES
tig00000652	204000	205000	0.8744	PCF_ES		tig00000652	45000	46000	0.98234	BSF_LS								tig00000653	36000	37000	0.82269	PCF_ES
tig00000652	205000	206000	0.81074	PCF_ES		tig00000652	46000	47000	1.04137	BSF_LS								tig00000653	37000	38000	0.95003	PCF_ES
tig00000652	206000	207000	0.91601	PCF_ES		tig00000652	47000	48000	1.20175	BSF_LS								tig00000653	38000	39000	0.84651	PCF_ES
tig00000652	207000	208000	0.78742	PCF_ES		tig00000652	48000	49000	1.18345	BSF_LS								tig00000653	39000	40000	0.96464	PCF_ES
tig00000652	208000	209000	0.93789	PCF_ES		tig00000652	49000	50000	1.22724	BSF_LS								tig00000653	40000	41000	0.93743	PCF_ES
tig00000652	209000	210000	0.82139	PCF_ES		tig00000652	50000	51000	1.09779	BSF_LS								tig00000653	41000	42000	0.78197	PCF_ES
tig00000652	210000	211000	0.83139	PCF_ES		tig00000652	51000	52000	0.8545	BSF_LS								tig00000653	42000	43000	0.89579	PCF_ES
tig00000652	211000	212000	0.91435	PCF_ES		tig00000652	52000	53000	1.08832	BSF_LS								tig00000653	43000	44000	1.14151	PCF_ES
tig00000652	212000	213000	0.97064	PCF_ES		tig00000652	53000	54000	1.22142	BSF_LS								tig00000653	44000	45000	0.85503	PCF_ES
tig00000652	213000	214000	0.79607	PCF_ES		tig00000652	54000	55000	1.06194	BSF_LS								tig00000653	45000	46000	0.94075	PCF_ES
tig00000652	214000	215000	0.88254	PCF_ES		tig00000652	55000	56000	1.2173	BSF_LS								tig00000653	46000	47000	1.12988	PCF_ES
tig00000652	215000	216000	0.90544	PCF_ES		tig00000652	56000	57000	1.17487	BSF_LS								tig00000653	47000	48000	1.11491	PCF_ES
tig00000652	216000	217000	0.90544	PCF_ES		tig00000652	57000	58000	1.26935	BSF_LS								tig00000653	48000	49000	0.94278	PCF_ES
tig00000652	217000	218000	0.89232	PCF_ES		tig00000652	58000	59000	1.14531	BSF_LS								tig00000653	49000	50000	0.86087	PCF_ES
tig00000652	218000	219000	0.94938	PCF_ES		tig00000652	59000	60000	1.18748	BSF_LS								tig00000653	50000	51000	0.88825	PCF_ES
tig00000652	219000	220000	0.89468	PCF_ES		tig00000652	60000	61000	1.22457	BSF_LS								tig00000653	51000	52000	0.92285	PCF_ES
tig00000652	220000	221000	0.94397	PCF_ES		tig00000652	61000	62000	1.1644	BSF_LS								tig00000653	52000	53000	0.74251	PCF_ES
tig00000652	221000	222000	0.87223	PCF_ES		tig00000652	62000	63000	1.10646	BSF_LS								tig00000653	53000	54000	0.90544	PCF_ES
tig00000652	222000	223000	1.00323	PCF_ES		tig00000652	63000	64000	1.22916	BSF_LS								tig00000653	54000	55000	0.8903	PCF_ES
tig00000652	223000	224000	0.87632	PCF_ES		tig00000652	64000	65000	1.1872	BSF_LS								tig00000653	55000	56000	0.86882	PCF_ES
tig00000652	226000	227000	0.94805	PCF_ES		tig00000652	65000	66000	1.13216	BSF_LS								tig00000653	56000	57000	0.87122	PCF_ES
tig00000652	227000	228000	0.89706	PCF_ES		tig00000652	66000	67000	1.28552	BSF_LS								tig00000653	57000	58000	0.77562	PCF_ES
tig00000652	228000	229000	0.78798	PCF_ES		tig00000652	67000	68000	1.0756	BSF_LS								tig00000653	58000	59000	0.7025	PCF_ES
tig00000652	229000	230000	0.87427	PCF_ES		tig00000652	68000	69000	1.3282	BSF_LS								tig00000653	59000	60000	1.05207	PCF_ES
tig00000652	230000	231000	0.80031	PCF_ES		tig00000652	69000	70000	1.28501	BSF_LS								tig00000653	60000	61000	0.76872	PCF_ES
tig00000652	231000	232000	0.78704	PCF_ES		tig00000652	70000	71000	1.35061	BSF_LS								tig00000653	61000	62000	0.90212	PCF_ES
tig00000652	232000	233000	0.84581	PCF_ES		tig00000652	71000	72000	1.27664	BSF_LS								tig00000653	62000	63000	0.9361	PCF_ES
tig00000652	233000	234000	0.91093	PCF_ES		tig00000652	72000	73000	1.32065	BSF_LS								tig00000653	63000	64000	0.88285	PCF_ES
tig00000652	234000	235000	0.87542	PCF_ES		tig00000652	73000	74000	1.14195	BSF_LS								tig00000653	64000	65000	0.84508	PCF_ES
tig00000652	235000	236000	0.80695	PCF_ES		tig00000652	74000	75000	1.20188	BSF_LS								tig00000653	65000	66000	0.85185	PCF_ES
tig00000652	236000	237000	0.77282	PCF_ES		tig00000652	75000	76000	1.36523	BSF_LS								tig00000653	68000	69000	0.80459	PCF_ES
tig00000652	237000	238000	1.02398	PCF_ES		tig00000652	76000	77000	1.20169	BSF_LS								tig00000653	69000	70000	0.94651	PCF_ES
tig00000652	238000	239000	1.10324	PCF_ES		tig00000652	77000	78000	1.19033	BSF_LS								tig00000653	70000	71000	1.16385	PCF_ES
tig00000652	239000	240000	1.14761	PCF_ES		tig00000652	78000	79000	1.32321	BSF_LS								tig00000653	0	1000	0.95752	PCF_LS
tig00000652	240000	241000	1.03119	PCF_ES		tig00000652	79000	80000	1.11954	BSF_LS								tig00000653	13000	14000	1.02541	PCF_LS
tig00000652	241000	242000	0.90754	PCF_ES		tig00000652	80000	81000	1.26785	BSF_LS								tig00000653	15000	16000	1.1162	PCF_LS
tig00000652	242000	243000	0.86593	PCF_ES		tig00000652	81000	82000	1.22212	BSF_LS								tig00000653	16000	17000	1.28151	PCF_LS
tig00000652	243000	244000	0.94195	PCF_ES		tig00000652	82000	83000	1.1972	BSF_LS								tig00000653	17000	18000	0.92334	PCF_LS
tig00000652	244000	245000	1.21535	PCF_ES		tig00000652	83000	84000	1.15211	BSF_LS								tig00000653	18000	19000	0.98101	PCF_LS
tig00000652	245000	246000	0.78429	PCF_ES		tig00000652	84000	85000	1.19779	BSF_LS								tig00000653	19000	20000	0.98309	PCF_LS
tig00000652	246000	247000	0.76654	PCF_ES		tig00000652	85000	86000	1.31445	BSF_LS								tig00000653	20000	21000	0.87824	PCF_LS
tig00000652	247000	248000	0.70737	PCF_ES		tig00000652	86000	87000	1.09511	BSF_LS								tig00000653	21000	22000	0.93666	PCF_LS
tig00000652	248000	249000	1.00125	PCF_ES		tig00000652	87000	88000	1.30607	BSF_LS								tig00000653	22000	23000	0.9454	PCF_LS
tig00000652	249000	250000	0.92827	PCF_ES		tig00000652	88000	89000	1.19501	BSF_LS								tig00000653	23000	24000	0.92435	PCF_LS
tig00000652	250000	251000	0.83145	PCF_ES		tig00000652	89000	90000	1.31688	BSF_LS								tig00000653	24000	25000	1.02319	PCF_LS
tig00000652	167000	168000	0.68065	PCF_LS		tig00000652	90000	91000	1.25155	BSF_LS								tig00000653	25000	26000	1.05326	PCF_LS
tig00000652	168000	169000	0.79337	PCF_LS		tig00000652	91000	92000	1.0829	BSF_LS								tig00000653	26000	27000	0.90253	PCF_LS
tig00000652	169000	170000	0.84733	PCF_LS		tig00000652	92000	93000	1.15605	BSF_LS								tig00000653	27000	28000	0.66904	PCF_LS
tig00000652	172000	173000	1.02803	PCF_LS		tig00000652	93000	94000	1.17527	BSF_LS								tig00000653	28000	29000	0.76711	PCF_LS
tig00000652	173000	174000	0.95265	PCF_LS		tig00000652	94000	95000	1.28601	BSF_LS								tig00000653	29000	30000	0.78785	PCF_LS
tig00000652	192000	193000	0.95113	PCF_LS		tig00000652	95000	96000	1.21842	BSF_LS								tig00000653	30000	31000	0.8287	PCF_LS
tig00000652	194000	195000	0.82742	PCF_LS		tig00000652	96000	97000	1.14683	BSF_LS								tig00000653	31000	32000	0.80252	PCF_LS
tig00000652	195000	196000	0.85438	PCF_LS		tig00000652	97000	98000	1.26948	BSF_LS								tig00000653	32000	33000	0.91173	PCF_LS
tig00000652	196000	197000	1.19984	PCF_LS		tig00000652	98000	99000	1.38234	BSF_LS								tig00000653	33000	34000	0.98771	PCF_LS
tig00000652	197000	198000	0.83674	PCF_LS		tig00000652	99000	100000	1.21938	BSF_LS								tig00000653	34000	35000	0.9964	PCF_LS
tig00000652	198000	199000	0.82207	PCF_LS		tig00000652	100000	101000	1.18309	BSF_LS								tig00000653	35000	36000	0.97165	PCF_LS
tig00000652	199000	200000	0.78987	PCF_LS		tig00000652	101000	102000	1.25632	BSF_LS								tig00000653	36000	37000	0.96416	PCF_LS
tig00000652	200000	201000	0.70229	PCF_LS		tig00000652	102000	103000	1.1027	BSF_LS								tig00000653	37000	38000	0.81428	PCF_LS
tig00000652	201000	202000	0.9052	PCF_LS		tig00000652	103000	104000	1.12513	BSF_LS								tig00000653	38000	39000	0.80653	PCF_LS
tig00000652	204000	205000	0.93692	PCF_LS		tig00000652	104000	105000	1.23225	BSF_LS								tig00000653	39000	40000	0.99911	PCF_LS
tig00000652	205000	206000	0.82645	PCF_LS		tig00000652	105000	106000	1.16443	BSF_LS								tig00000653	40000	41000	0.94234	PCF_LS
tig00000652	206000	207000	1.02038	PCF_LS		tig00000652	106000	107000	1.2444	BSF_LS								tig00000653	41000	42000	0.77606	PCF_LS
tig00000652	207000	208000	0.96239	PCF_LS		tig00000652	107000	108000	1.11515	BSF_LS								tig00000653	42000	43000	0.84661	PCF_LS
tig00000652	208000	209000	0.91692	PCF_LS		tig00000652	108000	109000	1.13595	BSF_LS								tig00000653	43000	44000	1.14418	PCF_LS
tig00000652	209000	210000	0.95993	PCF_LS		tig00000652	109000	110000	1.0856	BSF_LS								tig00000653	44000	45000	0.95106	PCF_LS
tig00000652	210000	211000	1.04034	PCF_LS		tig00000652	110000	111000	1.3926	BSF_LS								tig00000653	45000	46000	0.97076	PCF_LS
tig00000652	211000	212000	1.09134	PCF_LS		tig00000652	111000	112000	1.31988	BSF_LS								tig00000653	46000	47000	1.05814	PCF_LS
tig00000652	212000	213000	1.04676	PCF_LS		tig00000652	112000	113000	1.24201	BSF_LS								tig00000653	47000	48000	1.06388	PCF_LS
tig00000652	213000	214000	0.92121	PCF_LS		tig00000652	113000	114000	0.99728	BSF_LS								tig00000653	48000	49000	0.8791	PCF_LS
tig00000652	214000	215000	0.99604	PCF_LS		tig00000652	114000	115000	0.97054	BSF_LS								tig00000653	49000	50000	0.9698	PCF_LS
tig00000652	215000	216000	1.06903	PCF_LS		tig00000652	115000	116000	1.14718	BSF_LS								tig00000653	50000	51000	0.7835	PCF_LS
tig00000652	216000	217000	1.05013	PCF_LS		tig00000652	116000	117000	1.18511	BSF_LS								tig00000653	51000	52000	0.88731	PCF_LS
tig00000652	217000	218000	1.05034	PCF_LS		tig00000652	117000	118000	1.15162	BSF_LS								tig00000653	52000	53000	0.78712	PCF_LS
tig00000652	218000	219000	1.16916	PCF_LS		tig00000652	118000	119000	1.13725	BSF_LS								tig00000653	53000	54000	0.85358	PCF_LS
tig00000652	219000	220000	1.09839	PCF_LS		tig00000652	119000	120000	1.00772	BSF_LS								tig00000653	54000	55000	0.7796	PCF_LS
tig00000652	220000	221000	1.09979	PCF_LS		tig00000652	120000	121000	1.17334	BSF_LS								tig00000653	55000	56000	0.91509	PCF_LS
tig00000652	221000	222000	0.91285	PCF_LS		tig00000652	121000	122000	1.15752	BSF_LS								tig00000653	56000	57000	0.9389	PCF_LS
tig00000652	222000	223000	0.9031	PCF_LS		tig00000652	122000	123000	1.28298	BSF_LS								tig00000653	57000	58000	0.84972	PCF_LS
tig00000652	223000	224000	0.89998	PCF_LS		tig00000652	123000	124000	1.23179	BSF_LS								tig00000653	58000	59000	0.7791	PCF_LS
tig00000652	226000	227000	0.66816	PCF_LS		tig00000652	124000	125000	1.34584	BSF_LS								tig00000653	59000	60000	1.0317	PCF_LS
tig00000652	227000	228000	0.9557	PCF_LS		tig00000652	125000	126000	1.18337	BSF_LS								tig00000653	60000	61000	0.73356	PCF_LS
tig00000652	228000	229000	0.91297	PCF_LS		tig00000652	126000	127000	1.38249	BSF_LS								tig00000653	61000	62000	0.7236	PCF_LS
tig00000652	229000	230000	0.99845	PCF_LS		tig00000652	127000	128000	1.10011	BSF_LS								tig00000653	62000	63000	0.74692	PCF_LS
tig00000652	230000	231000	0.99511	PCF_LS		tig00000652	128000	129000	1.26525	BSF_LS								tig00000653	63000	64000	0.69386	PCF_LS
tig00000652	231000	232000	0.89654	PCF_LS		tig00000652	129000	130000	1.05043	BSF_LS								tig00000653	64000	65000	0.81898	PCF_LS
tig00000652	232000	233000	1.02144	PCF_LS		tig00000652	130000	131000	1.22059	BSF_LS								tig00000653	65000	66000	0.79386	PCF_LS
tig00000652	233000	234000	0.71834	PCF_LS		tig00000652	131000	132000	1.3591	BSF_LS								tig00000653	68000	69000	0.67203	PCF_LS
tig00000652	234000	235000	0.90586	PCF_LS		tig00000652	132000	133000	1.09059	BSF_LS								tig00000653	69000	70000	0.76573	PCF_LS
tig00000652	235000	236000	0.89414	PCF_LS		tig00000652	133000	134000	1.06179	BSF_LS								tig00000653	70000	71000	0.90249	PCF_LS
tig00000652	236000	237000	0.65349	PCF_LS		tig00000652	134000	135000	1.19771	BSF_LS								tig00000653	0	1000	1.05784	PCF_G1
tig00000652	237000	238000	1.02348	PCF_LS		tig00000652	135000	136000	1.21453	BSF_LS								tig00000653	13000	14000	1.08003	PCF_G1
tig00000652	238000	239000	1.03938	PCF_LS		tig00000652	136000	137000	1.10141	BSF_LS								tig00000653	15000	16000	1.16725	PCF_G1
tig00000652	239000	240000	1.19171	PCF_LS		tig00000652	137000	138000	1.22625	BSF_LS								tig00000653	16000	17000	1.26896	PCF_G1
tig00000652	240000	241000	0.97927	PCF_LS		tig00000652	138000	139000	1.24155	BSF_LS								tig00000653	17000	18000	0.95277	PCF_G1
tig00000652	241000	242000	1.0198	PCF_LS		tig00000652	139000	140000	1.2286	BSF_LS								tig00000653	18000	19000	1.04416	PCF_G1
tig00000652	242000	243000	0.8656	PCF_LS		tig00000652	140000	141000	1.424	BSF_LS								tig00000653	19000	20000	0.94316	PCF_G1
tig00000652	243000	244000	0.79256	PCF_LS		tig00000652	141000	142000	1.60489	BSF_LS								tig00000653	20000	21000	1.00815	PCF_G1
tig00000652	244000	245000	1.054	PCF_LS		tig00000652	142000	143000	1.18158	BSF_LS								tig00000653	21000	22000	1.016	PCF_G1
tig00000652	245000	246000	0.9425	PCF_LS		tig00000652	143000	144000	1.09662	BSF_LS								tig00000653	22000	23000	1.04878	PCF_G1
tig00000652	246000	247000	0.90914	PCF_LS		tig00000652	144000	145000	1.30251	BSF_LS								tig00000653	23000	24000	1.03459	PCF_G1
tig00000652	247000	248000	0.7305	PCF_LS		tig00000652	145000	146000	1.10088	BSF_LS								tig00000653	24000	25000	0.99284	PCF_G1
tig00000652	248000	249000	0.9041	PCF_LS		tig00000652	146000	147000	1.10382	BSF_LS								tig00000653	25000	26000	1.29265	PCF_G1
tig00000652	249000	250000	0.95866	PCF_LS		tig00000652	147000	148000	1.11565	BSF_LS								tig00000653	26000	27000	0.97126	PCF_G1
tig00000652	250000	251000	0.90316	PCF_LS		tig00000652	148000	149000	0.98097	BSF_LS								tig00000653	27000	28000	0.94891	PCF_G1
tig00000652	167000	168000	0.94137	PCF_G1		tig00000652	149000	150000	1.2505	BSF_LS								tig00000653	28000	29000	0.71024	PCF_G1
tig00000652	168000	169000	0.99449	PCF_G1		tig00000652	150000	151000	1.39495	BSF_LS								tig00000653	29000	30000	0.79602	PCF_G1
tig00000652	169000	170000	0.93992	PCF_G1		tig00000652	151000	152000	1.2792	BSF_LS								tig00000653	30000	31000	0.95688	PCF_G1
tig00000652	172000	173000	1.07399	PCF_G1		tig00000652	152000	153000	1.2884	BSF_LS								tig00000653	31000	32000	0.91726	PCF_G1
tig00000652	173000	174000	0.9453	PCF_G1		tig00000652	153000	154000	1.17023	BSF_LS								tig00000653	32000	33000	1.19141	PCF_G1
tig00000652	192000	193000	1.01838	PCF_G1		tig00000652	154000	155000	1.06724	BSF_LS								tig00000653	33000	34000	1.00801	PCF_G1
tig00000652	194000	195000	1.01511	PCF_G1		tig00000652	155000	156000	1.16577	BSF_LS								tig00000653	34000	35000	1.10188	PCF_G1
tig00000652	195000	196000	1.0909	PCF_G1		tig00000652	156000	157000	1.30333	BSF_LS								tig00000653	35000	36000	1.04133	PCF_G1
tig00000652	196000	197000	1.05467	PCF_G1		tig00000652	159000	160000	1.27086	BSF_LS								tig00000653	36000	37000	1.06075	PCF_G1
tig00000652	197000	198000	1.08067	PCF_G1		tig00000652	160000	161000	1.10315	BSF_LS								tig00000653	37000	38000	1.0777	PCF_G1
tig00000652	198000	199000	1.06361	PCF_G1		tig00000652	161000	162000	0.87926	BSF_LS								tig00000653	38000	39000	0.85469	PCF_G1
tig00000652	199000	200000	1.00956	PCF_G1		tig00000652	162000	163000	1.0685	BSF_LS								tig00000653	39000	40000	1.38552	PCF_G1
tig00000652	200000	201000	0.94221	PCF_G1		tig00000652	163000	164000	1.0955	BSF_LS								tig00000653	40000	41000	1.1696	PCF_G1
tig00000652	201000	202000	0.82096	PCF_G1		tig00000652	164000	165000	1.04484	BSF_LS								tig00000653	41000	42000	0.91533	PCF_G1
tig00000652	204000	205000	1.02327	PCF_G1		tig00000652	165000	166000	1.09085	BSF_LS								tig00000653	42000	43000	0.96846	PCF_G1
tig00000652	205000	206000	1.0042	PCF_G1		tig00000652	2000	3000	0.93707	BSF_G1								tig00000653	43000	44000	1.05105	PCF_G1
tig00000652	206000	207000	1.13151	PCF_G1		tig00000652	6000	7000	1.13141	BSF_G1								tig00000653	44000	45000	0.7772	PCF_G1
tig00000652	207000	208000	1.12113	PCF_G1		tig00000652	9000	10000	0.89976	BSF_G1								tig00000653	45000	46000	0.88615	PCF_G1
tig00000652	208000	209000	1.0495	PCF_G1		tig00000652	10000	11000	1.13252	BSF_G1								tig00000653	46000	47000	0.8527	PCF_G1
tig00000652	209000	210000	1.06766	PCF_G1		tig00000652	11000	12000	1.11602	BSF_G1								tig00000653	47000	48000	1.0052	PCF_G1
tig00000652	210000	211000	1.07392	PCF_G1		tig00000652	12000	13000	0.8286	BSF_G1								tig00000653	48000	49000	0.97598	PCF_G1
tig00000652	211000	212000	1.10464	PCF_G1		tig00000652	13000	14000	1.19794	BSF_G1								tig00000653	49000	50000	1.0117	PCF_G1
tig00000652	212000	213000	0.92215	PCF_G1		tig00000652	14000	15000	0.83965	BSF_G1								tig00000653	50000	51000	0.98688	PCF_G1
tig00000652	213000	214000	0.92217	PCF_G1		tig00000652	15000	16000	0.93685	BSF_G1								tig00000653	51000	52000	0.99252	PCF_G1
tig00000652	214000	215000	0.90153	PCF_G1		tig00000652	16000	17000	0.97894	BSF_G1								tig00000653	52000	53000	0.98779	PCF_G1
tig00000652	215000	216000	0.94771	PCF_G1		tig00000652	17000	18000	0.95992	BSF_G1								tig00000653	53000	54000	1.37287	PCF_G1
tig00000652	216000	217000	1.00922	PCF_G1		tig00000652	18000	19000	1.1003	BSF_G1								tig00000653	54000	55000	1.05463	PCF_G1
tig00000652	217000	218000	1.02146	PCF_G1		tig00000652	19000	20000	1.05421	BSF_G1								tig00000653	55000	56000	1.08638	PCF_G1
tig00000652	218000	219000	0.97901	PCF_G1		tig00000652	20000	21000	0.88749	BSF_G1								tig00000653	56000	57000	1.04719	PCF_G1
tig00000652	219000	220000	1.32071	PCF_G1		tig00000652	21000	22000	0.88539	BSF_G1								tig00000653	57000	58000	0.69866	PCF_G1
tig00000652	220000	221000	1.08118	PCF_G1		tig00000652	22000	23000	0.84653	BSF_G1								tig00000653	58000	59000	0.92264	PCF_G1
tig00000652	221000	222000	1.02118	PCF_G1		tig00000652	23000	24000	1.20388	BSF_G1								tig00000653	59000	60000	1.36121	PCF_G1
tig00000652	222000	223000	0.98777	PCF_G1		tig00000652	24000	25000	0.90157	BSF_G1								tig00000653	60000	61000	1.01681	PCF_G1
tig00000652	223000	224000	0.94982	PCF_G1		tig00000652	25000	26000	0.90262	BSF_G1								tig00000653	61000	62000	1.12448	PCF_G1
tig00000652	226000	227000	0.95817	PCF_G1		tig00000652	26000	27000	0.95992	BSF_G1								tig00000653	62000	63000	0.95459	PCF_G1
tig00000652	227000	228000	0.80729	PCF_G1		tig00000652	28000	29000	0.86828	BSF_G1								tig00000653	63000	64000	0.87581	PCF_G1
tig00000652	228000	229000	1.16833	PCF_G1		tig00000652	30000	31000	0.87992	BSF_G1								tig00000653	64000	65000	1.2965	PCF_G1
tig00000652	229000	230000	1.00822	PCF_G1		tig00000652	31000	32000	0.7292	BSF_G1								tig00000653	65000	66000	1.56136	PCF_G1
tig00000652	230000	231000	0.80952	PCF_G1		tig00000652	32000	33000	0.91955	BSF_G1								tig00000653	68000	69000	1.10484	PCF_G1
tig00000652	231000	232000	0.9799	PCF_G1		tig00000652	33000	34000	1.03959	BSF_G1								tig00000653	69000	70000	0.83748	PCF_G1
tig00000652	232000	233000	1.05689	PCF_G1		tig00000652	34000	35000	0.94108	BSF_G1								tig00000653	70000	71000	1.1227	PCF_G1
tig00000652	233000	234000	1.09478	PCF_G1		tig00000652	35000	36000	0.97557	BSF_G1
tig00000652	234000	235000	0.9807	PCF_G1		tig00000652	36000	37000	0.9718	BSF_G1
tig00000652	235000	236000	1.03683	PCF_G1		tig00000652	37000	38000	0.95372	BSF_G1
tig00000652	236000	237000	0.98615	PCF_G1		tig00000652	38000	39000	0.88235	BSF_G1
tig00000652	237000	238000	0.91618	PCF_G1		tig00000652	39000	40000	0.99012	BSF_G1
tig00000652	238000	239000	1.02006	PCF_G1		tig00000652	40000	41000	1.02525	BSF_G1
tig00000652	239000	240000	0.95572	PCF_G1		tig00000652	41000	42000	0.83005	BSF_G1
tig00000652	240000	241000	0.8969	PCF_G1		tig00000652	42000	43000	0.92268	BSF_G1
tig00000652	241000	242000	1.05627	PCF_G1		tig00000652	43000	44000	0.94647	BSF_G1
tig00000652	242000	243000	0.90747	PCF_G1		tig00000652	44000	45000	0.93081	BSF_G1
tig00000652	243000	244000	0.92206	PCF_G1		tig00000652	45000	46000	0.94371	BSF_G1
tig00000652	244000	245000	1.42258	PCF_G1		tig00000652	46000	47000	1.06739	BSF_G1
tig00000652	245000	246000	0.92283	PCF_G1		tig00000652	47000	48000	1.06034	BSF_G1
tig00000652	246000	247000	1.10942	PCF_G1		tig00000652	48000	49000	1.09074	BSF_G1
tig00000652	247000	248000	1.19643	PCF_G1		tig00000652	49000	50000	0.93443	BSF_G1
tig00000652	248000	249000	1.00549	PCF_G1		tig00000652	50000	51000	1.19303	BSF_G1
tig00000652	249000	250000	1.18894	PCF_G1		tig00000652	51000	52000	0.75508	BSF_G1
tig00000652	250000	251000	1.12135	PCF_G1		tig00000652	52000	53000	0.84485	BSF_G1
						tig00000652	53000	54000	0.78045	BSF_G1
						tig00000652	54000	55000	0.83262	BSF_G1
						tig00000652	55000	56000	1.01055	BSF_G1
						tig00000652	56000	57000	0.95299	BSF_G1
						tig00000652	57000	58000	0.86918	BSF_G1
						tig00000652	58000	59000	0.80856	BSF_G1
						tig00000652	59000	60000	0.89171	BSF_G1
						tig00000652	60000	61000	0.84111	BSF_G1
						tig00000652	61000	62000	0.89562	BSF_G1
						tig00000652	62000	63000	0.94597	BSF_G1
						tig00000652	63000	64000	0.98569	BSF_G1
						tig00000652	64000	65000	1.00331	BSF_G1
						tig00000652	65000	66000	0.99565	BSF_G1
						tig00000652	66000	67000	0.91175	BSF_G1
						tig00000652	67000	68000	0.88928	BSF_G1
						tig00000652	68000	69000	1.03023	BSF_G1
						tig00000652	69000	70000	0.95727	BSF_G1
						tig00000652	70000	71000	1.08317	BSF_G1
						tig00000652	71000	72000	0.84932	BSF_G1
						tig00000652	72000	73000	0.93107	BSF_G1
						tig00000652	73000	74000	0.85399	BSF_G1
						tig00000652	74000	75000	0.82899	BSF_G1
						tig00000652	75000	76000	1.09047	BSF_G1
						tig00000652	76000	77000	1.02928	BSF_G1
						tig00000652	77000	78000	0.83809	BSF_G1
						tig00000652	78000	79000	1.01754	BSF_G1
						tig00000652	79000	80000	0.94882	BSF_G1
						tig00000652	80000	81000	0.99589	BSF_G1
						tig00000652	81000	82000	0.89077	BSF_G1
						tig00000652	82000	83000	0.91897	BSF_G1
						tig00000652	83000	84000	0.95957	BSF_G1
						tig00000652	84000	85000	0.94118	BSF_G1
						tig00000652	85000	86000	0.95965	BSF_G1
						tig00000652	86000	87000	0.73163	BSF_G1
						tig00000652	87000	88000	0.97869	BSF_G1
						tig00000652	88000	89000	0.90443	BSF_G1
						tig00000652	89000	90000	1.03361	BSF_G1
						tig00000652	90000	91000	0.92885	BSF_G1
						tig00000652	91000	92000	0.91293	BSF_G1
						tig00000652	92000	93000	0.87777	BSF_G1
						tig00000652	93000	94000	0.92959	BSF_G1
						tig00000652	94000	95000	0.90644	BSF_G1
						tig00000652	95000	96000	0.83442	BSF_G1
						tig00000652	96000	97000	0.81721	BSF_G1
						tig00000652	97000	98000	0.9471	BSF_G1
						tig00000652	98000	99000	0.94626	BSF_G1
						tig00000652	99000	100000	0.92317	BSF_G1
						tig00000652	100000	101000	0.89982	BSF_G1
						tig00000652	101000	102000	0.92911	BSF_G1
						tig00000652	102000	103000	0.96197	BSF_G1
						tig00000652	103000	104000	0.90629	BSF_G1
						tig00000652	104000	105000	0.92586	BSF_G1
						tig00000652	105000	106000	0.86079	BSF_G1
						tig00000652	106000	107000	1.0429	BSF_G1
						tig00000652	107000	108000	0.86661	BSF_G1
						tig00000652	108000	109000	0.95044	BSF_G1
						tig00000652	109000	110000	0.82386	BSF_G1
						tig00000652	110000	111000	0.88045	BSF_G1
						tig00000652	111000	112000	0.81587	BSF_G1
						tig00000652	112000	113000	1.07829	BSF_G1
						tig00000652	113000	114000	0.99233	BSF_G1
						tig00000652	114000	115000	0.88999	BSF_G1
						tig00000652	115000	116000	0.9588	BSF_G1
						tig00000652	116000	117000	1.06088	BSF_G1
						tig00000652	117000	118000	0.96268	BSF_G1
						tig00000652	118000	119000	1.0374	BSF_G1
						tig00000652	119000	120000	0.93388	BSF_G1
						tig00000652	120000	121000	1.12905	BSF_G1
						tig00000652	121000	122000	0.9262	BSF_G1
						tig00000652	122000	123000	0.90807	BSF_G1
						tig00000652	123000	124000	0.95768	BSF_G1
						tig00000652	124000	125000	1.06704	BSF_G1
						tig00000652	125000	126000	0.88214	BSF_G1
						tig00000652	126000	127000	1.04818	BSF_G1
						tig00000652	127000	128000	0.97218	BSF_G1
						tig00000652	128000	129000	0.95273	BSF_G1
						tig00000652	129000	130000	0.98234	BSF_G1
						tig00000652	130000	131000	1.06906	BSF_G1
						tig00000652	131000	132000	1.10201	BSF_G1
						tig00000652	132000	133000	1.04985	BSF_G1
						tig00000652	133000	134000	0.98058	BSF_G1
						tig00000652	134000	135000	0.96988	BSF_G1
						tig00000652	135000	136000	1.07412	BSF_G1
						tig00000652	136000	137000	0.99597	BSF_G1
						tig00000652	137000	138000	0.88073	BSF_G1
						tig00000652	138000	139000	0.85624	BSF_G1
						tig00000652	139000	140000	0.94564	BSF_G1
						tig00000652	140000	141000	0.90875	BSF_G1
						tig00000652	141000	142000	1.09165	BSF_G1
						tig00000652	142000	143000	1.01734	BSF_G1
						tig00000652	143000	144000	0.87039	BSF_G1
						tig00000652	144000	145000	1.00211	BSF_G1
						tig00000652	145000	146000	0.91769	BSF_G1
						tig00000652	146000	147000	0.91006	BSF_G1
						tig00000652	147000	148000	1.05028	BSF_G1
						tig00000652	148000	149000	0.89066	BSF_G1
						tig00000652	149000	150000	0.95667	BSF_G1
						tig00000652	150000	151000	1.05011	BSF_G1
						tig00000652	151000	152000	0.94829	BSF_G1
						tig00000652	152000	153000	0.98297	BSF_G1
						tig00000652	153000	154000	0.83309	BSF_G1
						tig00000652	154000	155000	0.85228	BSF_G1
						tig00000652	155000	156000	0.93085	BSF_G1
						tig00000652	156000	157000	1.01247	BSF_G1
						tig00000652	159000	160000	1.05041	BSF_G1
						tig00000652	160000	161000	0.94819	BSF_G1
						tig00000652	161000	162000	0.9347	BSF_G1
						tig00000652	162000	163000	0.89593	BSF_G1
						tig00000652	163000	164000	0.90221	BSF_G1
						tig00000652	164000	165000	0.81001	BSF_G1
						tig00000652	165000	166000	0.82008	BSF_G1
						tig00000652	2000	3000	0.86428	PCF_ES
						tig00000652	6000	7000	0.93478	PCF_ES
						tig00000652	9000	10000	1.04962	PCF_ES
						tig00000652	10000	11000	1.03714	PCF_ES
						tig00000652	11000	12000	0.88733	PCF_ES
						tig00000652	12000	13000	0.96203	PCF_ES
						tig00000652	13000	14000	0.94744	PCF_ES
						tig00000652	14000	15000	0.77609	PCF_ES
						tig00000652	15000	16000	1.06663	PCF_ES
						tig00000652	16000	17000	0.94748	PCF_ES
						tig00000652	17000	18000	0.92207	PCF_ES
						tig00000652	18000	19000	0.67524	PCF_ES
						tig00000652	19000	20000	0.96767	PCF_ES
						tig00000652	20000	21000	0.97056	PCF_ES
						tig00000652	21000	22000	0.90544	PCF_ES
						tig00000652	22000	23000	0.91535	PCF_ES
						tig00000652	23000	24000	0.86898	PCF_ES
						tig00000652	24000	25000	0.91345	PCF_ES
						tig00000652	25000	26000	0.76278	PCF_ES
						tig00000652	26000	27000	0.84405	PCF_ES
						tig00000652	28000	29000	0.9091	PCF_ES
						tig00000652	30000	31000	1.01037	PCF_ES
						tig00000652	31000	32000	0.96798	PCF_ES
						tig00000652	32000	33000	1.05084	PCF_ES
						tig00000652	33000	34000	1.08206	PCF_ES
						tig00000652	34000	35000	0.81904	PCF_ES
						tig00000652	35000	36000	0.78443	PCF_ES
						tig00000652	36000	37000	0.99576	PCF_ES
						tig00000652	37000	38000	1.22952	PCF_ES
						tig00000652	38000	39000	1.08118	PCF_ES
						tig00000652	39000	40000	1.09721	PCF_ES
						tig00000652	40000	41000	1.01897	PCF_ES
						tig00000652	41000	42000	0.94364	PCF_ES
						tig00000652	42000	43000	0.96481	PCF_ES
						tig00000652	43000	44000	0.94137	PCF_ES
						tig00000652	44000	45000	0.84501	PCF_ES
						tig00000652	45000	46000	0.8778	PCF_ES
						tig00000652	46000	47000	0.95355	PCF_ES
						tig00000652	47000	48000	1.01238	PCF_ES
						tig00000652	48000	49000	0.93567	PCF_ES
						tig00000652	49000	50000	0.8456	PCF_ES
						tig00000652	50000	51000	0.64936	PCF_ES
						tig00000652	51000	52000	1.0088	PCF_ES
						tig00000652	52000	53000	0.96145	PCF_ES
						tig00000652	53000	54000	1.08809	PCF_ES
						tig00000652	54000	55000	1.18418	PCF_ES
						tig00000652	55000	56000	1.09515	PCF_ES
						tig00000652	56000	57000	1.09831	PCF_ES
						tig00000652	57000	58000	1.00903	PCF_ES
						tig00000652	58000	59000	1.00794	PCF_ES
						tig00000652	59000	60000	1.1256	PCF_ES
						tig00000652	60000	61000	0.94684	PCF_ES
						tig00000652	61000	62000	0.96449	PCF_ES
						tig00000652	62000	63000	1.1282	PCF_ES
						tig00000652	63000	64000	1.05164	PCF_ES
						tig00000652	64000	65000	1.03155	PCF_ES
						tig00000652	65000	66000	1.03719	PCF_ES
						tig00000652	66000	67000	0.94832	PCF_ES
						tig00000652	67000	68000	0.93768	PCF_ES
						tig00000652	68000	69000	1.06515	PCF_ES
						tig00000652	69000	70000	0.96801	PCF_ES
						tig00000652	70000	71000	0.89328	PCF_ES
						tig00000652	71000	72000	1.07929	PCF_ES
						tig00000652	72000	73000	1.06891	PCF_ES
						tig00000652	73000	74000	1.00218	PCF_ES
						tig00000652	74000	75000	0.94089	PCF_ES
						tig00000652	75000	76000	0.96031	PCF_ES
						tig00000652	76000	77000	0.99696	PCF_ES
						tig00000652	77000	78000	0.92447	PCF_ES
						tig00000652	78000	79000	1.10575	PCF_ES
						tig00000652	79000	80000	0.93225	PCF_ES
						tig00000652	80000	81000	0.75331	PCF_ES
						tig00000652	81000	82000	1.06825	PCF_ES
						tig00000652	82000	83000	1.07977	PCF_ES
						tig00000652	83000	84000	0.99547	PCF_ES
						tig00000652	84000	85000	1.10682	PCF_ES
						tig00000652	85000	86000	0.98602	PCF_ES
						tig00000652	86000	87000	1.06146	PCF_ES
						tig00000652	87000	88000	1.14094	PCF_ES
						tig00000652	88000	89000	0.91564	PCF_ES
						tig00000652	89000	90000	1.01911	PCF_ES
						tig00000652	90000	91000	1.09776	PCF_ES
						tig00000652	91000	92000	0.98454	PCF_ES
						tig00000652	92000	93000	0.97891	PCF_ES
						tig00000652	93000	94000	1.06483	PCF_ES
						tig00000652	94000	95000	1.14216	PCF_ES
						tig00000652	95000	96000	1.07717	PCF_ES
						tig00000652	96000	97000	1.03938	PCF_ES
						tig00000652	97000	98000	0.90109	PCF_ES
						tig00000652	98000	99000	0.894	PCF_ES
						tig00000652	99000	100000	1.02686	PCF_ES
						tig00000652	100000	101000	0.96275	PCF_ES
						tig00000652	101000	102000	0.9258	PCF_ES
						tig00000652	102000	103000	1.02609	PCF_ES
						tig00000652	103000	104000	1.0505	PCF_ES
						tig00000652	104000	105000	1.04053	PCF_ES
						tig00000652	105000	106000	0.96539	PCF_ES
						tig00000652	106000	107000	0.84894	PCF_ES
						tig00000652	107000	108000	0.96824	PCF_ES
						tig00000652	108000	109000	0.91172	PCF_ES
						tig00000652	109000	110000	1.01163	PCF_ES
						tig00000652	110000	111000	0.99558	PCF_ES
						tig00000652	111000	112000	1.08065	PCF_ES
						tig00000652	112000	113000	1.05103	PCF_ES
						tig00000652	113000	114000	1.16576	PCF_ES
						tig00000652	114000	115000	1.04242	PCF_ES
						tig00000652	115000	116000	1.1529	PCF_ES
						tig00000652	116000	117000	1.13008	PCF_ES
						tig00000652	117000	118000	1.02886	PCF_ES
						tig00000652	118000	119000	1.03115	PCF_ES
						tig00000652	119000	120000	1.05675	PCF_ES
						tig00000652	120000	121000	1.06376	PCF_ES
						tig00000652	121000	122000	1.08493	PCF_ES
						tig00000652	122000	123000	1.19048	PCF_ES
						tig00000652	123000	124000	1.10836	PCF_ES
						tig00000652	124000	125000	1.02669	PCF_ES
						tig00000652	125000	126000	1.07599	PCF_ES
						tig00000652	126000	127000	0.98808	PCF_ES
						tig00000652	127000	128000	0.98033	PCF_ES
						tig00000652	128000	129000	0.97596	PCF_ES
						tig00000652	129000	130000	1.00484	PCF_ES
						tig00000652	130000	131000	0.94618	PCF_ES
						tig00000652	131000	132000	1.03514	PCF_ES
						tig00000652	132000	133000	1.07151	PCF_ES
						tig00000652	133000	134000	1.04487	PCF_ES
						tig00000652	134000	135000	1.09277	PCF_ES
						tig00000652	135000	136000	1.09236	PCF_ES
						tig00000652	136000	137000	0.89931	PCF_ES
						tig00000652	137000	138000	0.86838	PCF_ES
						tig00000652	138000	139000	0.90544	PCF_ES
						tig00000652	139000	140000	0.77383	PCF_ES
						tig00000652	140000	141000	0.85966	PCF_ES
						tig00000652	141000	142000	0.87632	PCF_ES
						tig00000652	142000	143000	0.75701	PCF_ES
						tig00000652	143000	144000	0.87177	PCF_ES
						tig00000652	144000	145000	0.93368	PCF_ES
						tig00000652	145000	146000	0.98797	PCF_ES
						tig00000652	146000	147000	0.86391	PCF_ES
						tig00000652	147000	148000	0.90544	PCF_ES
						tig00000652	148000	149000	1.09001	PCF_ES
						tig00000652	149000	150000	1.22777	PCF_ES
						tig00000652	150000	151000	1.18704	PCF_ES
						tig00000652	151000	152000	1.17112	PCF_ES
						tig00000652	152000	153000	1.10947	PCF_ES
						tig00000652	153000	154000	1.11925	PCF_ES
						tig00000652	154000	155000	1.31647	PCF_ES
						tig00000652	155000	156000	1.0175	PCF_ES
						tig00000652	156000	157000	0.78615	PCF_ES
						tig00000652	159000	160000	1.05364	PCF_ES
						tig00000652	160000	161000	0.97042	PCF_ES
						tig00000652	161000	162000	0.78726	PCF_ES
						tig00000652	162000	163000	0.75387	PCF_ES
						tig00000652	163000	164000	0.85123	PCF_ES
						tig00000652	164000	165000	0.83008	PCF_ES
						tig00000652	165000	166000	0.96312	PCF_ES
						tig00000652	2000	3000	1.07301	PCF_LS
						tig00000652	6000	7000	0.99686	PCF_LS
						tig00000652	9000	10000	1.0695	PCF_LS
						tig00000652	10000	11000	0.93384	PCF_LS
						tig00000652	11000	12000	0.7556	PCF_LS
						tig00000652	12000	13000	1.1355	PCF_LS
						tig00000652	13000	14000	1.22191	PCF_LS
						tig00000652	14000	15000	1.04147	PCF_LS
						tig00000652	15000	16000	1.40674	PCF_LS
						tig00000652	16000	17000	1.05474	PCF_LS
						tig00000652	17000	18000	1.07845	PCF_LS
						tig00000652	18000	19000	1.06026	PCF_LS
						tig00000652	19000	20000	1.19815	PCF_LS
						tig00000652	20000	21000	1.3395	PCF_LS
						tig00000652	21000	22000	1.12106	PCF_LS
						tig00000652	22000	23000	1.42029	PCF_LS
						tig00000652	23000	24000	1.41859	PCF_LS
						tig00000652	24000	25000	1.24994	PCF_LS
						tig00000652	25000	26000	1.00677	PCF_LS
						tig00000652	26000	27000	1.37275	PCF_LS
						tig00000652	28000	29000	1.30762	PCF_LS
						tig00000652	30000	31000	1.12618	PCF_LS
						tig00000652	31000	32000	1.02034	PCF_LS
						tig00000652	32000	33000	1.22923	PCF_LS
						tig00000652	33000	34000	1.32439	PCF_LS
						tig00000652	34000	35000	1.10357	PCF_LS
						tig00000652	35000	36000	0.94292	PCF_LS
						tig00000652	36000	37000	0.93965	PCF_LS
						tig00000652	37000	38000	1.2203	PCF_LS
						tig00000652	38000	39000	1.26071	PCF_LS
						tig00000652	39000	40000	1.02478	PCF_LS
						tig00000652	40000	41000	1.15384	PCF_LS
						tig00000652	41000	42000	1.12733	PCF_LS
						tig00000652	42000	43000	1.00538	PCF_LS
						tig00000652	43000	44000	1.14188	PCF_LS
						tig00000652	44000	45000	1.0331	PCF_LS
						tig00000652	45000	46000	0.94716	PCF_LS
						tig00000652	46000	47000	1.11774	PCF_LS
						tig00000652	47000	48000	1.09076	PCF_LS
						tig00000652	48000	49000	1.08335	PCF_LS
						tig00000652	49000	50000	0.86567	PCF_LS
						tig00000652	50000	51000	0.85302	PCF_LS
						tig00000652	51000	52000	1.17263	PCF_LS
						tig00000652	52000	53000	1.28301	PCF_LS
						tig00000652	53000	54000	1.22966	PCF_LS
						tig00000652	54000	55000	1.20831	PCF_LS
						tig00000652	55000	56000	1.02325	PCF_LS
						tig00000652	56000	57000	1.05322	PCF_LS
						tig00000652	57000	58000	1.08258	PCF_LS
						tig00000652	58000	59000	1.09332	PCF_LS
						tig00000652	59000	60000	1.09157	PCF_LS
						tig00000652	60000	61000	1.04792	PCF_LS
						tig00000652	61000	62000	1.09328	PCF_LS
						tig00000652	62000	63000	1.11235	PCF_LS
						tig00000652	63000	64000	0.95147	PCF_LS
						tig00000652	64000	65000	1.08737	PCF_LS
						tig00000652	65000	66000	1.19303	PCF_LS
						tig00000652	66000	67000	1.00284	PCF_LS
						tig00000652	67000	68000	0.98924	PCF_LS
						tig00000652	68000	69000	1.11838	PCF_LS
						tig00000652	69000	70000	1.09411	PCF_LS
						tig00000652	70000	71000	1.05847	PCF_LS
						tig00000652	71000	72000	1.29828	PCF_LS
						tig00000652	72000	73000	1.19909	PCF_LS
						tig00000652	73000	74000	1.05757	PCF_LS
						tig00000652	74000	75000	1.07934	PCF_LS
						tig00000652	75000	76000	1.06662	PCF_LS
						tig00000652	76000	77000	1.03657	PCF_LS
						tig00000652	77000	78000	1.15488	PCF_LS
						tig00000652	78000	79000	1.08463	PCF_LS
						tig00000652	79000	80000	1.06767	PCF_LS
						tig00000652	80000	81000	0.82979	PCF_LS
						tig00000652	81000	82000	1.08099	PCF_LS
						tig00000652	82000	83000	1.23018	PCF_LS
						tig00000652	83000	84000	1.17858	PCF_LS
						tig00000652	84000	85000	1.18923	PCF_LS
						tig00000652	85000	86000	1.12287	PCF_LS
						tig00000652	86000	87000	1.0459	PCF_LS
						tig00000652	87000	88000	1.13317	PCF_LS
						tig00000652	88000	89000	1.14167	PCF_LS
						tig00000652	89000	90000	1.13719	PCF_LS
						tig00000652	90000	91000	1.14367	PCF_LS
						tig00000652	91000	92000	1.00962	PCF_LS
						tig00000652	92000	93000	1.27443	PCF_LS
						tig00000652	93000	94000	1.22744	PCF_LS
						tig00000652	94000	95000	1.32556	PCF_LS
						tig00000652	95000	96000	1.16867	PCF_LS
						tig00000652	96000	97000	1.26357	PCF_LS
						tig00000652	97000	98000	1.10782	PCF_LS
						tig00000652	98000	99000	1.19096	PCF_LS
						tig00000652	99000	100000	1.32073	PCF_LS
						tig00000652	100000	101000	1.13524	PCF_LS
						tig00000652	101000	102000	1.0776	PCF_LS
						tig00000652	102000	103000	1.0747	PCF_LS
						tig00000652	103000	104000	1.22973	PCF_LS
						tig00000652	104000	105000	1.23683	PCF_LS
						tig00000652	105000	106000	1.02586	PCF_LS
						tig00000652	106000	107000	0.95844	PCF_LS
						tig00000652	107000	108000	0.97815	PCF_LS
						tig00000652	108000	109000	1.04709	PCF_LS
						tig00000652	109000	110000	1.17062	PCF_LS
						tig00000652	110000	111000	1.1785	PCF_LS
						tig00000652	111000	112000	1.15391	PCF_LS
						tig00000652	112000	113000	0.99699	PCF_LS
						tig00000652	113000	114000	1.10794	PCF_LS
						tig00000652	114000	115000	1.10427	PCF_LS
						tig00000652	115000	116000	1.09469	PCF_LS
						tig00000652	116000	117000	1.03772	PCF_LS
						tig00000652	117000	118000	1.00974	PCF_LS
						tig00000652	118000	119000	1.06479	PCF_LS
						tig00000652	119000	120000	1.07956	PCF_LS
						tig00000652	120000	121000	0.9404	PCF_LS
						tig00000652	121000	122000	1.0247	PCF_LS
						tig00000652	122000	123000	1.19257	PCF_LS
						tig00000652	123000	124000	1.23655	PCF_LS
						tig00000652	124000	125000	1.1473	PCF_LS
						tig00000652	125000	126000	1.12269	PCF_LS
						tig00000652	126000	127000	1.11366	PCF_LS
						tig00000652	127000	128000	1.04427	PCF_LS
						tig00000652	128000	129000	1.02122	PCF_LS
						tig00000652	129000	130000	1.12084	PCF_LS
						tig00000652	130000	131000	1.06508	PCF_LS
						tig00000652	131000	132000	1.05445	PCF_LS
						tig00000652	132000	133000	1.05545	PCF_LS
						tig00000652	133000	134000	1.00312	PCF_LS
						tig00000652	134000	135000	1.12395	PCF_LS
						tig00000652	135000	136000	0.87734	PCF_LS
						tig00000652	136000	137000	1.04955	PCF_LS
						tig00000652	137000	138000	0.88929	PCF_LS
						tig00000652	138000	139000	1.21389	PCF_LS
						tig00000652	139000	140000	0.8786	PCF_LS
						tig00000652	140000	141000	0.95164	PCF_LS
						tig00000652	141000	142000	1.01948	PCF_LS
						tig00000652	142000	143000	0.85818	PCF_LS
						tig00000652	143000	144000	0.97805	PCF_LS
						tig00000652	144000	145000	0.93573	PCF_LS
						tig00000652	145000	146000	1.01816	PCF_LS
						tig00000652	146000	147000	0.96204	PCF_LS
						tig00000652	147000	148000	0.8855	PCF_LS
						tig00000652	148000	149000	1.02823	PCF_LS
						tig00000652	149000	150000	1.1901	PCF_LS
						tig00000652	150000	151000	1.15812	PCF_LS
						tig00000652	151000	152000	1.05677	PCF_LS
						tig00000652	152000	153000	1.15284	PCF_LS
						tig00000652	153000	154000	1.09174	PCF_LS
						tig00000652	154000	155000	1.2103	PCF_LS
						tig00000652	155000	156000	1.01542	PCF_LS
						tig00000652	156000	157000	0.80638	PCF_LS
						tig00000652	159000	160000	0.92961	PCF_LS
						tig00000652	160000	161000	1.06013	PCF_LS
						tig00000652	161000	162000	0.89622	PCF_LS
						tig00000652	162000	163000	0.86878	PCF_LS
						tig00000652	163000	164000	0.94296	PCF_LS
						tig00000652	164000	165000	0.96202	PCF_LS
						tig00000652	165000	166000	0.9572	PCF_LS
						tig00000652	2000	3000	1.08213	PCF_G1
						tig00000652	6000	7000	0.90397	PCF_G1
						tig00000652	9000	10000	1.11066	PCF_G1
						tig00000652	10000	11000	1.19604	PCF_G1
						tig00000652	11000	12000	0.91364	PCF_G1
						tig00000652	12000	13000	1.35661	PCF_G1
						tig00000652	13000	14000	1.37786	PCF_G1
						tig00000652	14000	15000	1.30697	PCF_G1
						tig00000652	15000	16000	1.04416	PCF_G1
						tig00000652	16000	17000	1.14857	PCF_G1
						tig00000652	17000	18000	1.3374	PCF_G1
						tig00000652	18000	19000	1.38041	PCF_G1
						tig00000652	19000	20000	1.37786	PCF_G1
						tig00000652	20000	21000	0.97622	PCF_G1
						tig00000652	21000	22000	0.82195	PCF_G1
						tig00000652	22000	23000	1.07083	PCF_G1
						tig00000652	23000	24000	1.02313	PCF_G1
						tig00000652	24000	25000	1.10576	PCF_G1
						tig00000652	25000	26000	0.98372	PCF_G1
						tig00000652	26000	27000	1.463	PCF_G1
						tig00000652	28000	29000	1.2978	PCF_G1
						tig00000652	30000	31000	1.0305	PCF_G1
						tig00000652	31000	32000	1.12568	PCF_G1
						tig00000652	32000	33000	1.31663	PCF_G1
						tig00000652	33000	34000	1.48798	PCF_G1
						tig00000652	34000	35000	1.08152	PCF_G1
						tig00000652	35000	36000	0.93949	PCF_G1
						tig00000652	36000	37000	0.81805	PCF_G1
						tig00000652	37000	38000	1.09497	PCF_G1
						tig00000652	38000	39000	1.13009	PCF_G1
						tig00000652	39000	40000	0.92099	PCF_G1
						tig00000652	40000	41000	1.0069	PCF_G1
						tig00000652	41000	42000	0.9252	PCF_G1
						tig00000652	42000	43000	1.07684	PCF_G1
						tig00000652	43000	44000	1.25409	PCF_G1
						tig00000652	44000	45000	1.02588	PCF_G1
						tig00000652	45000	46000	1.06394	PCF_G1
						tig00000652	46000	47000	1.0492	PCF_G1
						tig00000652	47000	48000	1.01538	PCF_G1
						tig00000652	48000	49000	0.94654	PCF_G1
						tig00000652	49000	50000	0.92414	PCF_G1
						tig00000652	50000	51000	1.04943	PCF_G1
						tig00000652	51000	52000	1.01555	PCF_G1
						tig00000652	52000	53000	1.09798	PCF_G1
						tig00000652	53000	54000	1.3902	PCF_G1
						tig00000652	54000	55000	1.29627	PCF_G1
						tig00000652	55000	56000	1.00991	PCF_G1
						tig00000652	56000	57000	1.0668	PCF_G1
						tig00000652	57000	58000	1.01319	PCF_G1
						tig00000652	58000	59000	0.99162	PCF_G1
						tig00000652	59000	60000	0.87375	PCF_G1
						tig00000652	60000	61000	0.88625	PCF_G1
						tig00000652	61000	62000	1.03092	PCF_G1
						tig00000652	62000	63000	1.01426	PCF_G1
						tig00000652	63000	64000	0.79509	PCF_G1
						tig00000652	64000	65000	0.89406	PCF_G1
						tig00000652	65000	66000	1.11547	PCF_G1
						tig00000652	66000	67000	1.08342	PCF_G1
						tig00000652	67000	68000	1.16862	PCF_G1
						tig00000652	68000	69000	0.96967	PCF_G1
						tig00000652	69000	70000	0.9529	PCF_G1
						tig00000652	70000	71000	1.08	PCF_G1
						tig00000652	71000	72000	1.11144	PCF_G1
						tig00000652	72000	73000	0.96615	PCF_G1
						tig00000652	73000	74000	1.04651	PCF_G1
						tig00000652	74000	75000	1.1579	PCF_G1
						tig00000652	75000	76000	1.36345	PCF_G1
						tig00000652	76000	77000	1.28443	PCF_G1
						tig00000652	77000	78000	1.26015	PCF_G1
						tig00000652	78000	79000	0.91003	PCF_G1
						tig00000652	79000	80000	1.06993	PCF_G1
						tig00000652	80000	81000	1.04699	PCF_G1
						tig00000652	81000	82000	1.25893	PCF_G1
						tig00000652	82000	83000	1.34949	PCF_G1
						tig00000652	83000	84000	1.14701	PCF_G1
						tig00000652	84000	85000	0.96278	PCF_G1
						tig00000652	85000	86000	0.97821	PCF_G1
						tig00000652	86000	87000	0.9565	PCF_G1
						tig00000652	87000	88000	1.09748	PCF_G1
						tig00000652	88000	89000	1.07063	PCF_G1
						tig00000652	89000	90000	1.06391	PCF_G1
						tig00000652	90000	91000	0.9264	PCF_G1
						tig00000652	91000	92000	0.93399	PCF_G1
						tig00000652	92000	93000	1.21958	PCF_G1
						tig00000652	93000	94000	1.35523	PCF_G1
						tig00000652	94000	95000	1.33761	PCF_G1
						tig00000652	95000	96000	1.05596	PCF_G1
						tig00000652	96000	97000	1.28512	PCF_G1
						tig00000652	97000	98000	1.27638	PCF_G1
						tig00000652	98000	99000	1.18551	PCF_G1
						tig00000652	99000	100000	1.3102	PCF_G1
						tig00000652	100000	101000	1.0772	PCF_G1
						tig00000652	101000	102000	0.84964	PCF_G1
						tig00000652	102000	103000	1.0865	PCF_G1
						tig00000652	103000	104000	1.05509	PCF_G1
						tig00000652	104000	105000	1.13503	PCF_G1
						tig00000652	105000	106000	1.04128	PCF_G1
						tig00000652	106000	107000	1.02461	PCF_G1
						tig00000652	107000	108000	0.94479	PCF_G1
						tig00000652	108000	109000	1.07796	PCF_G1
						tig00000652	109000	110000	1.17521	PCF_G1
						tig00000652	110000	111000	1.20862	PCF_G1
						tig00000652	111000	112000	1.12071	PCF_G1
						tig00000652	112000	113000	0.87136	PCF_G1
						tig00000652	113000	114000	0.9839	PCF_G1
						tig00000652	114000	115000	0.88619	PCF_G1
						tig00000652	115000	116000	0.88504	PCF_G1
						tig00000652	116000	117000	0.91463	PCF_G1
						tig00000652	117000	118000	0.85396	PCF_G1
						tig00000652	118000	119000	0.94846	PCF_G1
						tig00000652	119000	120000	0.89921	PCF_G1
						tig00000652	120000	121000	0.77405	PCF_G1
						tig00000652	121000	122000	0.88891	PCF_G1
						tig00000652	122000	123000	1.03642	PCF_G1
						tig00000652	123000	124000	1.01834	PCF_G1
						tig00000652	124000	125000	0.98184	PCF_G1
						tig00000652	125000	126000	0.94871	PCF_G1
						tig00000652	126000	127000	0.98389	PCF_G1
						tig00000652	127000	128000	0.97219	PCF_G1
						tig00000652	128000	129000	1.02711	PCF_G1
						tig00000652	129000	130000	0.99195	PCF_G1
						tig00000652	130000	131000	0.87361	PCF_G1
						tig00000652	131000	132000	1.24735	PCF_G1
						tig00000652	132000	133000	0.8693	PCF_G1
						tig00000652	133000	134000	0.85894	PCF_G1
						tig00000652	134000	135000	0.85693	PCF_G1
						tig00000652	135000	136000	0.81278	PCF_G1
						tig00000652	136000	137000	0.82861	PCF_G1
						tig00000652	137000	138000	1.17793	PCF_G1
						tig00000652	138000	139000	1.45436	PCF_G1
						tig00000652	139000	140000	1.15343	PCF_G1
						tig00000652	140000	141000	1.35799	PCF_G1
						tig00000652	141000	142000	1.16018	PCF_G1
						tig00000652	142000	143000	1.00992	PCF_G1
						tig00000652	143000	144000	1.04007	PCF_G1
						tig00000652	144000	145000	0.81009	PCF_G1
						tig00000652	145000	146000	1.10434	PCF_G1
						tig00000652	146000	147000	1.13676	PCF_G1
						tig00000652	147000	148000	0.92274	PCF_G1
						tig00000652	148000	149000	1.04148	PCF_G1
						tig00000652	149000	150000	0.96429	PCF_G1
						tig00000652	150000	151000	0.99082	PCF_G1
						tig00000652	151000	152000	1.02757	PCF_G1
						tig00000652	152000	153000	0.94549	PCF_G1
						tig00000652	153000	154000	0.97702	PCF_G1
						tig00000652	154000	155000	0.96158	PCF_G1
						tig00000652	155000	156000	0.91838	PCF_G1
						tig00000652	156000	157000	1.16819	PCF_G1
						tig00000652	159000	160000	1.01745	PCF_G1
						tig00000652	160000	161000	1.01647	PCF_G1
						tig00000652	161000	162000	0.92985	PCF_G1
						tig00000652	162000	163000	1.05796	PCF_G1
						tig00000652	163000	164000	1.04078	PCF_G1
						tig00000652	164000	165000	1.06453	PCF_G1
						tig00000652	165000	166000	1.13487	PCF_G1

## Sheet: Fig.4 B
MFA-seq ratios by sample; Nanopore genome; data used to generate the violin plots in Fig. 4B
tig00000137, Telomere region						tig00000137, BES10						tig00000644, Telomere region						tig00000644, BES8 region
Contig	Start	End	Ratio	Sample		Contig	Start	End	Ratio	Sample		Contig	Start	End	Ratio	Sample		Contig	Start	End	Ratio	Sample
tig00000137	397000	398000	1.43926	BSF_ES		tig00000137	354000	355000	0.92356	BSF_ES		tig00000644	3268000	3269000	1.5892	BSF_ES		tig00000644	3174000	3175000	0.93782	BSF_ES
tig00000137	398000	399000	1.64409	BSF_ES		tig00000137	355000	356000	0.83078	BSF_ES		tig00000644	3269000	3270000	1.4649	BSF_ES		tig00000644	3175000	3176000	0.98907	BSF_ES
tig00000137	399000	400000	1.62291	BSF_ES		tig00000137	356000	357000	0.94143	BSF_ES		tig00000644	3270000	3271000	1.50298	BSF_ES		tig00000644	3176000	3177000	1.06713	BSF_ES
tig00000137	400000	401000	1.53654	BSF_ES		tig00000137	357000	358000	0.88557	BSF_ES		tig00000644	3271000	3272000	1.65116	BSF_ES		tig00000644	3177000	3178000	1.0105	BSF_ES
tig00000137	401000	402000	1.68508	BSF_ES		tig00000137	358000	359000	0.73878	BSF_ES		tig00000644	3272000	3273000	1.62819	BSF_ES		tig00000644	3178000	3179000	1.01256	BSF_ES
tig00000137	397000	398000	1.0916	BSF_LS		tig00000137	364000	365000	0.96331	BSF_ES		tig00000644	3273000	3274000	1.71974	BSF_ES		tig00000644	3179000	3180000	0.90629	BSF_ES
tig00000137	398000	399000	1.4684	BSF_LS		tig00000137	365000	366000	0.8989	BSF_ES		tig00000644	3274000	3275000	1.63487	BSF_ES		tig00000644	3180000	3181000	0.90347	BSF_ES
tig00000137	399000	400000	1.26919	BSF_LS		tig00000137	366000	367000	0.87803	BSF_ES		tig00000644	3268000	3269000	1.57399	BSF_LS		tig00000644	3181000	3182000	0.9722	BSF_ES
tig00000137	400000	401000	1.24541	BSF_LS		tig00000137	367000	368000	0.81881	BSF_ES		tig00000644	3269000	3270000	1.21699	BSF_LS		tig00000644	3182000	3183000	0.95821	BSF_ES
tig00000137	401000	402000	1.31461	BSF_LS		tig00000137	368000	369000	0.93058	BSF_ES		tig00000644	3270000	3271000	1.23195	BSF_LS		tig00000644	3183000	3184000	0.87616	BSF_ES
tig00000137	397000	398000	1.00626	BSF_G1		tig00000137	369000	370000	0.88297	BSF_ES		tig00000644	3271000	3272000	1.261	BSF_LS		tig00000644	3184000	3185000	1.03567	BSF_ES
tig00000137	398000	399000	0.99115	BSF_G1		tig00000137	370000	371000	0.91684	BSF_ES		tig00000644	3272000	3273000	1.34331	BSF_LS		tig00000644	3185000	3186000	1.14572	BSF_ES
tig00000137	399000	400000	1.18015	BSF_G1		tig00000137	371000	372000	0.98707	BSF_ES		tig00000644	3273000	3274000	1.35698	BSF_LS		tig00000644	3186000	3187000	0.75057	BSF_ES
tig00000137	400000	401000	1.17871	BSF_G1		tig00000137	372000	373000	0.85151	BSF_ES		tig00000644	3274000	3275000	1.3569	BSF_LS		tig00000644	3194000	3195000	0.91148	BSF_ES
tig00000137	401000	402000	1.15392	BSF_G1		tig00000137	373000	374000	0.93594	BSF_ES		tig00000644	3268000	3269000	1.34091	BSF_G1		tig00000644	3195000	3196000	0.88353	BSF_ES
tig00000137	397000	398000	1.08799	PCF_ES		tig00000137	374000	375000	0.8461	BSF_ES		tig00000644	3269000	3270000	1.02226	BSF_G1		tig00000644	3197000	3198000	1.19423	BSF_ES
tig00000137	398000	399000	1.10693	PCF_ES		tig00000137	377000	378000	0.93013	BSF_ES		tig00000644	3270000	3271000	1.13165	BSF_G1		tig00000644	3204000	3205000	0.83122	BSF_ES
tig00000137	399000	400000	1.01755	PCF_ES		tig00000137	378000	379000	0.83071	BSF_ES		tig00000644	3271000	3272000	1.05283	BSF_G1		tig00000644	3216000	3217000	0.90676	BSF_ES
tig00000137	400000	401000	1.09578	PCF_ES		tig00000137	379000	380000	0.70742	BSF_ES		tig00000644	3272000	3273000	1.15864	BSF_G1		tig00000644	3217000	3218000	0.8318	BSF_ES
tig00000137	401000	402000	1.0982	PCF_ES		tig00000137	380000	381000	0.89044	BSF_ES		tig00000644	3273000	3274000	1.18872	BSF_G1		tig00000644	3218000	3219000	0.85228	BSF_ES
tig00000137	397000	398000	1.14702	PCF_LS		tig00000137	381000	382000	0.8785	BSF_ES		tig00000644	3274000	3275000	1.05746	BSF_G1		tig00000644	3219000	3220000	0.78558	BSF_ES
tig00000137	398000	399000	1.2182	PCF_LS		tig00000137	382000	383000	0.91885	BSF_ES		tig00000644	3268000	3269000	1.10419	PCF_ES		tig00000644	3220000	3221000	1.05119	BSF_ES
tig00000137	399000	400000	1.07046	PCF_LS		tig00000137	383000	384000	0.8621	BSF_ES		tig00000644	3269000	3270000	1.063	PCF_ES		tig00000644	3221000	3222000	0.88156	BSF_ES
tig00000137	400000	401000	1.03073	PCF_LS		tig00000137	384000	385000	0.92876	BSF_ES		tig00000644	3270000	3271000	1.17242	PCF_ES		tig00000644	3222000	3223000	0.77882	BSF_ES
tig00000137	401000	402000	1.09033	PCF_LS		tig00000137	385000	386000	0.86494	BSF_ES		tig00000644	3271000	3272000	0.99833	PCF_ES		tig00000644	3225000	3226000	0.74332	BSF_ES
tig00000137	397000	398000	1.01422	PCF_G1		tig00000137	386000	387000	0.8342	BSF_ES		tig00000644	3272000	3273000	1.12073	PCF_ES		tig00000644	3227000	3228000	1.13858	BSF_ES
tig00000137	398000	399000	0.91758	PCF_G1		tig00000137	387000	388000	0.97136	BSF_ES		tig00000644	3273000	3274000	1.05448	PCF_ES		tig00000644	3228000	3229000	1.06363	BSF_ES
tig00000137	399000	400000	0.92423	PCF_G1		tig00000137	388000	389000	0.8499	BSF_ES		tig00000644	3274000	3275000	1.12148	PCF_ES		tig00000644	3229000	3230000	0.81368	BSF_ES
tig00000137	400000	401000	0.8989	PCF_G1		tig00000137	389000	390000	0.79893	BSF_ES		tig00000644	3268000	3269000	1.13438	PCF_LS		tig00000644	3230000	3231000	1.05501	BSF_ES
tig00000137	401000	402000	0.88118	PCF_G1		tig00000137	390000	391000	0.91275	BSF_ES		tig00000644	3269000	3270000	1.14835	PCF_LS		tig00000644	3231000	3232000	0.93071	BSF_ES
						tig00000137	391000	392000	0.8102	BSF_ES		tig00000644	3270000	3271000	1.20715	PCF_LS		tig00000644	3232000	3233000	0.99687	BSF_ES
						tig00000137	392000	393000	0.93404	BSF_ES		tig00000644	3271000	3272000	1.02857	PCF_LS		tig00000644	3233000	3234000	0.94052	BSF_ES
						tig00000137	393000	394000	0.80302	BSF_ES		tig00000644	3272000	3273000	1.21813	PCF_LS		tig00000644	3234000	3235000	0.90182	BSF_ES
						tig00000137	394000	395000	0.88763	BSF_ES		tig00000644	3273000	3274000	1.12757	PCF_LS		tig00000644	3235000	3236000	0.96339	BSF_ES
						tig00000137	395000	396000	0.90175	BSF_ES		tig00000644	3274000	3275000	1.12759	PCF_LS		tig00000644	3236000	3237000	0.89647	BSF_ES
						tig00000137	354000	355000	0.86061	BSF_LS		tig00000644	3268000	3269000	0.92281	PCF_G1		tig00000644	3237000	3238000	0.88557	BSF_ES
						tig00000137	355000	356000	0.88076	BSF_LS		tig00000644	3269000	3270000	0.87632	PCF_G1		tig00000644	3238000	3239000	0.9912	BSF_ES
						tig00000137	356000	357000	0.88662	BSF_LS		tig00000644	3270000	3271000	0.97157	PCF_G1		tig00000644	3239000	3240000	0.9265	BSF_ES
						tig00000137	357000	358000	0.78459	BSF_LS		tig00000644	3271000	3272000	0.84473	PCF_G1		tig00000644	3240000	3241000	0.89016	BSF_ES
						tig00000137	358000	359000	0.80462	BSF_LS		tig00000644	3272000	3273000	0.97295	PCF_G1		tig00000644	3241000	3242000	0.92788	BSF_ES
						tig00000137	364000	365000	0.89939	BSF_LS		tig00000644	3273000	3274000	0.92172	PCF_G1		tig00000644	3242000	3243000	1.01414	BSF_ES
						tig00000137	365000	366000	0.8748	BSF_LS		tig00000644	3274000	3275000	0.86119	PCF_G1		tig00000644	3243000	3244000	0.94212	BSF_ES
						tig00000137	366000	367000	0.98313	BSF_LS								tig00000644	3244000	3245000	0.92184	BSF_ES
						tig00000137	367000	368000	0.91958	BSF_LS								tig00000644	3245000	3246000	0.92049	BSF_ES
						tig00000137	368000	369000	0.89602	BSF_LS								tig00000644	3246000	3247000	1.01483	BSF_ES
						tig00000137	369000	370000	0.87171	BSF_LS								tig00000644	3247000	3248000	1.00988	BSF_ES
						tig00000137	370000	371000	1.09562	BSF_LS								tig00000644	3248000	3249000	0.94041	BSF_ES
						tig00000137	371000	372000	0.96465	BSF_LS								tig00000644	3249000	3250000	0.82525	BSF_ES
						tig00000137	372000	373000	0.80753	BSF_LS								tig00000644	3250000	3251000	0.92384	BSF_ES
						tig00000137	373000	374000	0.8931	BSF_LS								tig00000644	3251000	3252000	0.95137	BSF_ES
						tig00000137	374000	375000	0.81068	BSF_LS								tig00000644	3252000	3253000	0.884	BSF_ES
						tig00000137	377000	378000	0.83881	BSF_LS								tig00000644	3253000	3254000	1.01546	BSF_ES
						tig00000137	378000	379000	0.72637	BSF_LS								tig00000644	3254000	3255000	0.89688	BSF_ES
						tig00000137	379000	380000	0.78446	BSF_LS								tig00000644	3255000	3256000	0.91489	BSF_ES
						tig00000137	380000	381000	0.76635	BSF_LS								tig00000644	3256000	3257000	1.06333	BSF_ES
						tig00000137	381000	382000	0.8324	BSF_LS								tig00000644	3257000	3258000	0.83083	BSF_ES
						tig00000137	382000	383000	0.82954	BSF_LS								tig00000644	3258000	3259000	0.74882	BSF_ES
						tig00000137	383000	384000	0.85599	BSF_LS								tig00000644	3259000	3260000	0.99568	BSF_ES
						tig00000137	384000	385000	0.83368	BSF_LS								tig00000644	3260000	3261000	0.7854	BSF_ES
						tig00000137	385000	386000	0.90562	BSF_LS								tig00000644	3261000	3262000	1.14986	BSF_ES
						tig00000137	386000	387000	0.71797	BSF_LS								tig00000644	3262000	3263000	1.26453	BSF_ES
						tig00000137	387000	388000	0.84999	BSF_LS								tig00000644	3263000	3264000	0.9496	BSF_ES
						tig00000137	388000	389000	0.74619	BSF_LS								tig00000644	3264000	3265000	0.91453	BSF_ES
						tig00000137	389000	390000	0.79217	BSF_LS								tig00000644	3265000	3266000	0.91075	BSF_ES
						tig00000137	390000	391000	0.7912	BSF_LS								tig00000644	3266000	3267000	1.08629	BSF_ES
						tig00000137	391000	392000	0.86458	BSF_LS								tig00000644	3174000	3175000	0.9475	BSF_LS
						tig00000137	392000	393000	0.84899	BSF_LS								tig00000644	3175000	3176000	0.93126	BSF_LS
						tig00000137	393000	394000	0.65008	BSF_LS								tig00000644	3176000	3177000	0.99225	BSF_LS
						tig00000137	394000	395000	0.8351	BSF_LS								tig00000644	3177000	3178000	0.96029	BSF_LS
						tig00000137	395000	396000	0.864	BSF_LS								tig00000644	3178000	3179000	1.01384	BSF_LS
						tig00000137	354000	355000	1.03454	BSF_G1								tig00000644	3179000	3180000	0.87282	BSF_LS
						tig00000137	355000	356000	0.89424	BSF_G1								tig00000644	3180000	3181000	0.92518	BSF_LS
						tig00000137	356000	357000	0.9853	BSF_G1								tig00000644	3181000	3182000	0.9804	BSF_LS
						tig00000137	357000	358000	0.85844	BSF_G1								tig00000644	3182000	3183000	0.93016	BSF_LS
						tig00000137	358000	359000	0.8115	BSF_G1								tig00000644	3183000	3184000	0.85496	BSF_LS
						tig00000137	364000	365000	0.85422	BSF_G1								tig00000644	3184000	3185000	0.94388	BSF_LS
						tig00000137	365000	366000	0.8684	BSF_G1								tig00000644	3185000	3186000	1.07921	BSF_LS
						tig00000137	366000	367000	0.97922	BSF_G1								tig00000644	3186000	3187000	0.92397	BSF_LS
						tig00000137	367000	368000	0.95602	BSF_G1								tig00000644	3194000	3195000	1.01114	BSF_LS
						tig00000137	368000	369000	0.95476	BSF_G1								tig00000644	3195000	3196000	1.06023	BSF_LS
						tig00000137	369000	370000	1.01694	BSF_G1								tig00000644	3197000	3198000	1.08068	BSF_LS
						tig00000137	370000	371000	1.02063	BSF_G1								tig00000644	3204000	3205000	1.02571	BSF_LS
						tig00000137	371000	372000	1.14565	BSF_G1								tig00000644	3216000	3217000	0.90857	BSF_LS
						tig00000137	372000	373000	0.85148	BSF_G1								tig00000644	3217000	3218000	0.85687	BSF_LS
						tig00000137	373000	374000	0.94784	BSF_G1								tig00000644	3218000	3219000	0.97337	BSF_LS
						tig00000137	374000	375000	0.92581	BSF_G1								tig00000644	3219000	3220000	0.73259	BSF_LS
						tig00000137	377000	378000	0.93677	BSF_G1								tig00000644	3220000	3221000	0.95991	BSF_LS
						tig00000137	378000	379000	1.00553	BSF_G1								tig00000644	3221000	3222000	0.79586	BSF_LS
						tig00000137	379000	380000	0.95041	BSF_G1								tig00000644	3222000	3223000	0.89795	BSF_LS
						tig00000137	380000	381000	0.99198	BSF_G1								tig00000644	3225000	3226000	0.79522	BSF_LS
						tig00000137	381000	382000	0.93772	BSF_G1								tig00000644	3227000	3228000	0.94627	BSF_LS
						tig00000137	382000	383000	0.93983	BSF_G1								tig00000644	3228000	3229000	0.83181	BSF_LS
						tig00000137	383000	384000	0.92691	BSF_G1								tig00000644	3229000	3230000	0.74496	BSF_LS
						tig00000137	384000	385000	1.02559	BSF_G1								tig00000644	3230000	3231000	0.883	BSF_LS
						tig00000137	385000	386000	1.00153	BSF_G1								tig00000644	3231000	3232000	0.88654	BSF_LS
						tig00000137	386000	387000	0.90349	BSF_G1								tig00000644	3232000	3233000	0.93561	BSF_LS
						tig00000137	387000	388000	1.02759	BSF_G1								tig00000644	3233000	3234000	0.95121	BSF_LS
						tig00000137	388000	389000	0.98281	BSF_G1								tig00000644	3234000	3235000	0.93209	BSF_LS
						tig00000137	389000	390000	0.98405	BSF_G1								tig00000644	3235000	3236000	0.84867	BSF_LS
						tig00000137	390000	391000	1.08396	BSF_G1								tig00000644	3236000	3237000	0.80824	BSF_LS
						tig00000137	391000	392000	0.92877	BSF_G1								tig00000644	3237000	3238000	0.74355	BSF_LS
						tig00000137	392000	393000	1.03433	BSF_G1								tig00000644	3238000	3239000	0.85848	BSF_LS
						tig00000137	393000	394000	0.95367	BSF_G1								tig00000644	3239000	3240000	0.80412	BSF_LS
						tig00000137	394000	395000	1.17978	BSF_G1								tig00000644	3240000	3241000	0.85814	BSF_LS
						tig00000137	395000	396000	1.04734	BSF_G1								tig00000644	3241000	3242000	0.79818	BSF_LS
						tig00000137	354000	355000	0.76128	PCF_ES								tig00000644	3242000	3243000	0.87584	BSF_LS
						tig00000137	355000	356000	0.84787	PCF_ES								tig00000644	3243000	3244000	0.83221	BSF_LS
						tig00000137	356000	357000	0.73965	PCF_ES								tig00000644	3244000	3245000	0.714	BSF_LS
						tig00000137	357000	358000	0.84775	PCF_ES								tig00000644	3245000	3246000	0.81093	BSF_LS
						tig00000137	358000	359000	0.84265	PCF_ES								tig00000644	3246000	3247000	0.82251	BSF_LS
						tig00000137	364000	365000	0.81609	PCF_ES								tig00000644	3247000	3248000	0.86941	BSF_LS
						tig00000137	365000	366000	0.78798	PCF_ES								tig00000644	3248000	3249000	0.82647	BSF_LS
						tig00000137	366000	367000	0.84167	PCF_ES								tig00000644	3249000	3250000	0.78577	BSF_LS
						tig00000137	367000	368000	0.88336	PCF_ES								tig00000644	3250000	3251000	0.87925	BSF_LS
						tig00000137	368000	369000	0.87431	PCF_ES								tig00000644	3251000	3252000	0.94918	BSF_LS
						tig00000137	369000	370000	0.94999	PCF_ES								tig00000644	3252000	3253000	0.77422	BSF_LS
						tig00000137	370000	371000	0.90544	PCF_ES								tig00000644	3253000	3254000	0.96553	BSF_LS
						tig00000137	371000	372000	0.90544	PCF_ES								tig00000644	3254000	3255000	1.039	BSF_LS
						tig00000137	372000	373000	0.91397	PCF_ES								tig00000644	3255000	3256000	0.8288	BSF_LS
						tig00000137	373000	374000	1.07174	PCF_ES								tig00000644	3256000	3257000	1.07378	BSF_LS
						tig00000137	374000	375000	0.98558	PCF_ES								tig00000644	3257000	3258000	0.93333	BSF_LS
						tig00000137	377000	378000	0.79085	PCF_ES								tig00000644	3258000	3259000	0.79309	BSF_LS
						tig00000137	378000	379000	0.79953	PCF_ES								tig00000644	3259000	3260000	0.97684	BSF_LS
						tig00000137	379000	380000	0.88649	PCF_ES								tig00000644	3260000	3261000	0.88455	BSF_LS
						tig00000137	380000	381000	0.84681	PCF_ES								tig00000644	3261000	3262000	1.04006	BSF_LS
						tig00000137	381000	382000	0.77291	PCF_ES								tig00000644	3262000	3263000	0.95895	BSF_LS
						tig00000137	382000	383000	0.84671	PCF_ES								tig00000644	3263000	3264000	0.69638	BSF_LS
						tig00000137	383000	384000	0.86071	PCF_ES								tig00000644	3264000	3265000	0.82086	BSF_LS
						tig00000137	384000	385000	0.8991	PCF_ES								tig00000644	3265000	3266000	0.79106	BSF_LS
						tig00000137	385000	386000	0.80701	PCF_ES								tig00000644	3266000	3267000	0.92302	BSF_LS
						tig00000137	386000	387000	0.84025	PCF_ES								tig00000644	3174000	3175000	0.98175	BSF_G1
						tig00000137	387000	388000	0.79642	PCF_ES								tig00000644	3175000	3176000	1.02252	BSF_G1
						tig00000137	388000	389000	0.79336	PCF_ES								tig00000644	3176000	3177000	1.06726	BSF_G1
						tig00000137	389000	390000	0.84403	PCF_ES								tig00000644	3177000	3178000	1.11304	BSF_G1
						tig00000137	390000	391000	0.78052	PCF_ES								tig00000644	3178000	3179000	1.10578	BSF_G1
						tig00000137	391000	392000	0.91747	PCF_ES								tig00000644	3179000	3180000	0.99765	BSF_G1
						tig00000137	392000	393000	0.89581	PCF_ES								tig00000644	3180000	3181000	0.94181	BSF_G1
						tig00000137	393000	394000	0.88166	PCF_ES								tig00000644	3181000	3182000	1.03794	BSF_G1
						tig00000137	394000	395000	0.88231	PCF_ES								tig00000644	3182000	3183000	0.89576	BSF_G1
						tig00000137	395000	396000	0.89492	PCF_ES								tig00000644	3183000	3184000	0.84746	BSF_G1
						tig00000137	354000	355000	0.80838	PCF_LS								tig00000644	3184000	3185000	0.92705	BSF_G1
						tig00000137	355000	356000	0.90588	PCF_LS								tig00000644	3185000	3186000	0.74133	BSF_G1
						tig00000137	356000	357000	0.80773	PCF_LS								tig00000644	3186000	3187000	0.8566	BSF_G1
						tig00000137	357000	358000	0.80416	PCF_LS								tig00000644	3194000	3195000	1.03159	BSF_G1
						tig00000137	358000	359000	0.80747	PCF_LS								tig00000644	3195000	3196000	1.04243	BSF_G1
						tig00000137	364000	365000	0.73754	PCF_LS								tig00000644	3197000	3198000	0.90485	BSF_G1
						tig00000137	365000	366000	0.7439	PCF_LS								tig00000644	3204000	3205000	1.03585	BSF_G1
						tig00000137	366000	367000	0.92572	PCF_LS								tig00000644	3216000	3217000	0.98137	BSF_G1
						tig00000137	367000	368000	0.87151	PCF_LS								tig00000644	3217000	3218000	0.78701	BSF_G1
						tig00000137	368000	369000	0.80925	PCF_LS								tig00000644	3218000	3219000	0.92289	BSF_G1
						tig00000137	369000	370000	0.9284	PCF_LS								tig00000644	3219000	3220000	0.69816	BSF_G1
						tig00000137	370000	371000	0.92822	PCF_LS								tig00000644	3220000	3221000	0.75455	BSF_G1
						tig00000137	371000	372000	0.84968	PCF_LS								tig00000644	3221000	3222000	0.779	BSF_G1
						tig00000137	372000	373000	0.85281	PCF_LS								tig00000644	3222000	3223000	0.93458	BSF_G1
						tig00000137	373000	374000	1.19153	PCF_LS								tig00000644	3225000	3226000	0.74297	BSF_G1
						tig00000137	374000	375000	0.94857	PCF_LS								tig00000644	3227000	3228000	1.11084	BSF_G1
						tig00000137	377000	378000	0.83035	PCF_LS								tig00000644	3228000	3229000	1.03318	BSF_G1
						tig00000137	378000	379000	0.8139	PCF_LS								tig00000644	3229000	3230000	0.90483	BSF_G1
						tig00000137	379000	380000	0.83994	PCF_LS								tig00000644	3230000	3231000	1.02515	BSF_G1
						tig00000137	380000	381000	0.78164	PCF_LS								tig00000644	3231000	3232000	0.96339	BSF_G1
						tig00000137	381000	382000	0.84584	PCF_LS								tig00000644	3232000	3233000	0.90804	BSF_G1
						tig00000137	382000	383000	0.76806	PCF_LS								tig00000644	3233000	3234000	0.92037	BSF_G1
						tig00000137	383000	384000	0.8813	PCF_LS								tig00000644	3234000	3235000	1.0469	BSF_G1
						tig00000137	384000	385000	0.80781	PCF_LS								tig00000644	3235000	3236000	1.07956	BSF_G1
						tig00000137	385000	386000	0.87587	PCF_LS								tig00000644	3236000	3237000	0.90241	BSF_G1
						tig00000137	386000	387000	0.83419	PCF_LS								tig00000644	3237000	3238000	1.01118	BSF_G1
						tig00000137	387000	388000	0.83972	PCF_LS								tig00000644	3238000	3239000	1.0526	BSF_G1
						tig00000137	388000	389000	0.71	PCF_LS								tig00000644	3239000	3240000	0.92424	BSF_G1
						tig00000137	389000	390000	0.85207	PCF_LS								tig00000644	3240000	3241000	0.89826	BSF_G1
						tig00000137	390000	391000	0.78181	PCF_LS								tig00000644	3241000	3242000	0.92426	BSF_G1
						tig00000137	391000	392000	0.83723	PCF_LS								tig00000644	3242000	3243000	1.13924	BSF_G1
						tig00000137	392000	393000	0.96104	PCF_LS								tig00000644	3243000	3244000	0.98419	BSF_G1
						tig00000137	393000	394000	0.80292	PCF_LS								tig00000644	3244000	3245000	0.92266	BSF_G1
						tig00000137	394000	395000	0.72607	PCF_LS								tig00000644	3245000	3246000	0.9902	BSF_G1
						tig00000137	395000	396000	0.76243	PCF_LS								tig00000644	3246000	3247000	0.94773	BSF_G1
						tig00000137	354000	355000	0.97853	PCF_G1								tig00000644	3247000	3248000	1.04584	BSF_G1
						tig00000137	355000	356000	0.98581	PCF_G1								tig00000644	3248000	3249000	0.98543	BSF_G1
						tig00000137	356000	357000	0.94489	PCF_G1								tig00000644	3249000	3250000	0.92473	BSF_G1
						tig00000137	357000	358000	0.96284	PCF_G1								tig00000644	3250000	3251000	0.98499	BSF_G1
						tig00000137	358000	359000	0.92983	PCF_G1								tig00000644	3251000	3252000	1.09227	BSF_G1
						tig00000137	364000	365000	1.06477	PCF_G1								tig00000644	3252000	3253000	1.00713	BSF_G1
						tig00000137	365000	366000	0.85414	PCF_G1								tig00000644	3253000	3254000	1.04664	BSF_G1
						tig00000137	366000	367000	1.00775	PCF_G1								tig00000644	3254000	3255000	1.09537	BSF_G1
						tig00000137	367000	368000	1.03068	PCF_G1								tig00000644	3255000	3256000	1.13405	BSF_G1
						tig00000137	368000	369000	1.16026	PCF_G1								tig00000644	3256000	3257000	0.91215	BSF_G1
						tig00000137	369000	370000	0.99365	PCF_G1								tig00000644	3257000	3258000	1.15279	BSF_G1
						tig00000137	370000	371000	0.92948	PCF_G1								tig00000644	3258000	3259000	0.9058	BSF_G1
						tig00000137	371000	372000	0.95174	PCF_G1								tig00000644	3259000	3260000	1.02627	BSF_G1
						tig00000137	372000	373000	1.0458	PCF_G1								tig00000644	3260000	3261000	0.90045	BSF_G1
						tig00000137	373000	374000	1.56505	PCF_G1								tig00000644	3261000	3262000	1.02317	BSF_G1
						tig00000137	374000	375000	1.06899	PCF_G1								tig00000644	3262000	3263000	1.12322	BSF_G1
						tig00000137	377000	378000	1.14798	PCF_G1								tig00000644	3263000	3264000	0.97332	BSF_G1
						tig00000137	378000	379000	1.00015	PCF_G1								tig00000644	3264000	3265000	1.16946	BSF_G1
						tig00000137	379000	380000	1.10163	PCF_G1								tig00000644	3265000	3266000	1.04092	BSF_G1
						tig00000137	380000	381000	0.98218	PCF_G1								tig00000644	3266000	3267000	0.99776	BSF_G1
						tig00000137	381000	382000	1.24128	PCF_G1								tig00000644	3174000	3175000	0.95452	PCF_ES
						tig00000137	382000	383000	0.9355	PCF_G1								tig00000644	3175000	3176000	0.99457	PCF_ES
						tig00000137	383000	384000	1.02178	PCF_G1								tig00000644	3176000	3177000	0.77915	PCF_ES
						tig00000137	384000	385000	0.96644	PCF_G1								tig00000644	3177000	3178000	0.81596	PCF_ES
						tig00000137	385000	386000	1.0142	PCF_G1								tig00000644	3178000	3179000	0.75922	PCF_ES
						tig00000137	386000	387000	1.06444	PCF_G1								tig00000644	3179000	3180000	0.75622	PCF_ES
						tig00000137	387000	388000	0.94358	PCF_G1								tig00000644	3180000	3181000	0.87628	PCF_ES
						tig00000137	388000	389000	0.97584	PCF_G1								tig00000644	3181000	3182000	0.83217	PCF_ES
						tig00000137	389000	390000	1.06874	PCF_G1								tig00000644	3182000	3183000	0.94912	PCF_ES
						tig00000137	390000	391000	0.96109	PCF_G1								tig00000644	3183000	3184000	0.96241	PCF_ES
						tig00000137	391000	392000	1.01853	PCF_G1								tig00000644	3184000	3185000	0.83771	PCF_ES
						tig00000137	392000	393000	1.01254	PCF_G1								tig00000644	3185000	3186000	0.98516	PCF_ES
						tig00000137	393000	394000	1.05901	PCF_G1								tig00000644	3186000	3187000	0.94775	PCF_ES
						tig00000137	394000	395000	0.80707	PCF_G1								tig00000644	3194000	3195000	0.85276	PCF_ES
						tig00000137	395000	396000	1.08275	PCF_G1								tig00000644	3195000	3196000	0.75572	PCF_ES
																		tig00000644	3197000	3198000	0.85778	PCF_ES
																		tig00000644	3204000	3205000	0.794	PCF_ES
																		tig00000644	3216000	3217000	0.85008	PCF_ES
																		tig00000644	3217000	3218000	0.75723	PCF_ES
																		tig00000644	3218000	3219000	0.76109	PCF_ES
																		tig00000644	3219000	3220000	0.85071	PCF_ES
																		tig00000644	3220000	3221000	0.83272	PCF_ES
																		tig00000644	3221000	3222000	0.71197	PCF_ES
																		tig00000644	3222000	3223000	0.79952	PCF_ES
																		tig00000644	3225000	3226000	0.80912	PCF_ES
																		tig00000644	3227000	3228000	1.10113	PCF_ES
																		tig00000644	3228000	3229000	0.80921	PCF_ES
																		tig00000644	3229000	3230000	0.78343	PCF_ES
																		tig00000644	3230000	3231000	0.76349	PCF_ES
																		tig00000644	3231000	3232000	0.72485	PCF_ES
																		tig00000644	3232000	3233000	0.77204	PCF_ES
																		tig00000644	3233000	3234000	0.8252	PCF_ES
																		tig00000644	3234000	3235000	0.84872	PCF_ES
																		tig00000644	3235000	3236000	0.75405	PCF_ES
																		tig00000644	3236000	3237000	0.82021	PCF_ES
																		tig00000644	3237000	3238000	0.81952	PCF_ES
																		tig00000644	3238000	3239000	0.88447	PCF_ES
																		tig00000644	3239000	3240000	0.75326	PCF_ES
																		tig00000644	3240000	3241000	0.84179	PCF_ES
																		tig00000644	3241000	3242000	0.82148	PCF_ES
																		tig00000644	3242000	3243000	0.71976	PCF_ES
																		tig00000644	3243000	3244000	0.72888	PCF_ES
																		tig00000644	3244000	3245000	0.83449	PCF_ES
																		tig00000644	3245000	3246000	0.78337	PCF_ES
																		tig00000644	3246000	3247000	0.83286	PCF_ES
																		tig00000644	3247000	3248000	0.77626	PCF_ES
																		tig00000644	3248000	3249000	0.99239	PCF_ES
																		tig00000644	3249000	3250000	0.73996	PCF_ES
																		tig00000644	3250000	3251000	0.85623	PCF_ES
																		tig00000644	3251000	3252000	0.84531	PCF_ES
																		tig00000644	3252000	3253000	0.78798	PCF_ES
																		tig00000644	3253000	3254000	0.93622	PCF_ES
																		tig00000644	3254000	3255000	0.96323	PCF_ES
																		tig00000644	3255000	3256000	0.96453	PCF_ES
																		tig00000644	3256000	3257000	0.95728	PCF_ES
																		tig00000644	3257000	3258000	0.84702	PCF_ES
																		tig00000644	3258000	3259000	0.87263	PCF_ES
																		tig00000644	3259000	3260000	0.7895	PCF_ES
																		tig00000644	3260000	3261000	0.84327	PCF_ES
																		tig00000644	3261000	3262000	0.93631	PCF_ES
																		tig00000644	3262000	3263000	0.81627	PCF_ES
																		tig00000644	3263000	3264000	1.22197	PCF_ES
																		tig00000644	3264000	3265000	0.97524	PCF_ES
																		tig00000644	3265000	3266000	1.01393	PCF_ES
																		tig00000644	3266000	3267000	0.9295	PCF_ES
																		tig00000644	3174000	3175000	0.92149	PCF_LS
																		tig00000644	3175000	3176000	0.92368	PCF_LS
																		tig00000644	3176000	3177000	0.8445	PCF_LS
																		tig00000644	3177000	3178000	0.84938	PCF_LS
																		tig00000644	3178000	3179000	0.91836	PCF_LS
																		tig00000644	3179000	3180000	0.8539	PCF_LS
																		tig00000644	3180000	3181000	0.94954	PCF_LS
																		tig00000644	3181000	3182000	0.77076	PCF_LS
																		tig00000644	3182000	3183000	0.90603	PCF_LS
																		tig00000644	3183000	3184000	0.88326	PCF_LS
																		tig00000644	3184000	3185000	0.86287	PCF_LS
																		tig00000644	3185000	3186000	0.95665	PCF_LS
																		tig00000644	3186000	3187000	0.79386	PCF_LS
																		tig00000644	3194000	3195000	0.73091	PCF_LS
																		tig00000644	3195000	3196000	0.68051	PCF_LS
																		tig00000644	3197000	3198000	0.85775	PCF_LS
																		tig00000644	3204000	3205000	0.86311	PCF_LS
																		tig00000644	3216000	3217000	0.98196	PCF_LS
																		tig00000644	3217000	3218000	0.92304	PCF_LS
																		tig00000644	3218000	3219000	0.79753	PCF_LS
																		tig00000644	3219000	3220000	1.11796	PCF_LS
																		tig00000644	3220000	3221000	0.85465	PCF_LS
																		tig00000644	3221000	3222000	0.89063	PCF_LS
																		tig00000644	3222000	3223000	0.80881	PCF_LS
																		tig00000644	3225000	3226000	0.94148	PCF_LS
																		tig00000644	3227000	3228000	0.96541	PCF_LS
																		tig00000644	3228000	3229000	0.78572	PCF_LS
																		tig00000644	3229000	3230000	0.82309	PCF_LS
																		tig00000644	3230000	3231000	0.8028	PCF_LS
																		tig00000644	3231000	3232000	0.89056	PCF_LS
																		tig00000644	3232000	3233000	0.80333	PCF_LS
																		tig00000644	3233000	3234000	0.78671	PCF_LS
																		tig00000644	3234000	3235000	0.90222	PCF_LS
																		tig00000644	3235000	3236000	0.69214	PCF_LS
																		tig00000644	3236000	3237000	0.76605	PCF_LS
																		tig00000644	3237000	3238000	0.71272	PCF_LS
																		tig00000644	3238000	3239000	0.84334	PCF_LS
																		tig00000644	3239000	3240000	0.67306	PCF_LS
																		tig00000644	3240000	3241000	0.78821	PCF_LS
																		tig00000644	3241000	3242000	0.75502	PCF_LS
																		tig00000644	3242000	3243000	0.69223	PCF_LS
																		tig00000644	3243000	3244000	0.74202	PCF_LS
																		tig00000644	3244000	3245000	0.74408	PCF_LS
																		tig00000644	3245000	3246000	0.78135	PCF_LS
																		tig00000644	3246000	3247000	0.76008	PCF_LS
																		tig00000644	3247000	3248000	0.76305	PCF_LS
																		tig00000644	3248000	3249000	0.82481	PCF_LS
																		tig00000644	3249000	3250000	0.78506	PCF_LS
																		tig00000644	3250000	3251000	0.82453	PCF_LS
																		tig00000644	3251000	3252000	0.91826	PCF_LS
																		tig00000644	3252000	3253000	0.82754	PCF_LS
																		tig00000644	3253000	3254000	0.87116	PCF_LS
																		tig00000644	3254000	3255000	1.04813	PCF_LS
																		tig00000644	3255000	3256000	0.9043	PCF_LS
																		tig00000644	3256000	3257000	0.87864	PCF_LS
																		tig00000644	3257000	3258000	0.92996	PCF_LS
																		tig00000644	3258000	3259000	0.96624	PCF_LS
																		tig00000644	3259000	3260000	0.77291	PCF_LS
																		tig00000644	3260000	3261000	0.91351	PCF_LS
																		tig00000644	3261000	3262000	0.89231	PCF_LS
																		tig00000644	3262000	3263000	0.76074	PCF_LS
																		tig00000644	3263000	3264000	1.08407	PCF_LS
																		tig00000644	3264000	3265000	0.78256	PCF_LS
																		tig00000644	3265000	3266000	0.67999	PCF_LS
																		tig00000644	3266000	3267000	0.76457	PCF_LS
																		tig00000644	3174000	3175000	0.90414	PCF_G1
																		tig00000644	3175000	3176000	1.00405	PCF_G1
																		tig00000644	3176000	3177000	0.92567	PCF_G1
																		tig00000644	3177000	3178000	1.05987	PCF_G1
																		tig00000644	3178000	3179000	1.01798	PCF_G1
																		tig00000644	3179000	3180000	0.88666	PCF_G1
																		tig00000644	3180000	3181000	1.05256	PCF_G1
																		tig00000644	3181000	3182000	0.77859	PCF_G1
																		tig00000644	3182000	3183000	0.94582	PCF_G1
																		tig00000644	3183000	3184000	0.97567	PCF_G1
																		tig00000644	3184000	3185000	0.92565	PCF_G1
																		tig00000644	3185000	3186000	0.67312	PCF_G1
																		tig00000644	3186000	3187000	1.13198	PCF_G1
																		tig00000644	3194000	3195000	1.05175	PCF_G1
																		tig00000644	3195000	3196000	1.21681	PCF_G1
																		tig00000644	3197000	3198000	1.03631	PCF_G1
																		tig00000644	3204000	3205000	0.89958	PCF_G1
																		tig00000644	3216000	3217000	1.14447	PCF_G1
																		tig00000644	3217000	3218000	0.96958	PCF_G1
																		tig00000644	3218000	3219000	0.95985	PCF_G1
																		tig00000644	3219000	3220000	1.27364	PCF_G1
																		tig00000644	3220000	3221000	1.04416	PCF_G1
																		tig00000644	3221000	3222000	1.00846	PCF_G1
																		tig00000644	3222000	3223000	0.96535	PCF_G1
																		tig00000644	3225000	3226000	0.8842	PCF_G1
																		tig00000644	3227000	3228000	1.30351	PCF_G1
																		tig00000644	3228000	3229000	1.06938	PCF_G1
																		tig00000644	3229000	3230000	0.99417	PCF_G1
																		tig00000644	3230000	3231000	1.01078	PCF_G1
																		tig00000644	3231000	3232000	1.18395	PCF_G1
																		tig00000644	3232000	3233000	1.10422	PCF_G1
																		tig00000644	3233000	3234000	0.96419	PCF_G1
																		tig00000644	3234000	3235000	1.06438	PCF_G1
																		tig00000644	3235000	3236000	1.02859	PCF_G1
																		tig00000644	3236000	3237000	1.09758	PCF_G1
																		tig00000644	3237000	3238000	1.28478	PCF_G1
																		tig00000644	3238000	3239000	1.04166	PCF_G1
																		tig00000644	3239000	3240000	0.83676	PCF_G1
																		tig00000644	3240000	3241000	0.9294	PCF_G1
																		tig00000644	3241000	3242000	1.00665	PCF_G1
																		tig00000644	3242000	3243000	0.94717	PCF_G1
																		tig00000644	3243000	3244000	0.92538	PCF_G1
																		tig00000644	3244000	3245000	1.06833	PCF_G1
																		tig00000644	3245000	3246000	0.98822	PCF_G1
																		tig00000644	3246000	3247000	0.98766	PCF_G1
																		tig00000644	3247000	3248000	0.91768	PCF_G1
																		tig00000644	3248000	3249000	0.94388	PCF_G1
																		tig00000644	3249000	3250000	0.95414	PCF_G1
																		tig00000644	3250000	3251000	1.04189	PCF_G1
																		tig00000644	3251000	3252000	1.23382	PCF_G1
																		tig00000644	3252000	3253000	1.06862	PCF_G1
																		tig00000644	3253000	3254000	0.91259	PCF_G1
																		tig00000644	3254000	3255000	1.0997	PCF_G1
																		tig00000644	3255000	3256000	0.8718	PCF_G1
																		tig00000644	3256000	3257000	1.03775	PCF_G1
																		tig00000644	3257000	3258000	1.19573	PCF_G1
																		tig00000644	3258000	3259000	0.93823	PCF_G1
																		tig00000644	3259000	3260000	0.88287	PCF_G1
																		tig00000644	3260000	3261000	1.01886	PCF_G1
																		tig00000644	3261000	3262000	1.53657	PCF_G1
																		tig00000644	3262000	3263000	1.18918	PCF_G1
																		tig00000644	3263000	3264000	1.7912	PCF_G1
																		tig00000644	3264000	3265000	1.26104	PCF_G1
																		tig00000644	3265000	3266000	0.93951	PCF_G1
																		tig00000644	3266000	3267000	0.84643	PCF_G1

## Sheet: Fig.4 C
MFA-seq ratios by sample; Nanopore genome; data used to generate the violin plots in Fig. 4C
tig00000002, Telomere region						tig00000002, Subtelomere Region						tig00000051, Telomere region						tig00000051, Subtelomere region						tig00000111, Telomere region						tig00000111, Core region
Contig	Start	End	Ratio	Sample		Contig	Start	End	Ratio	Sample		Contig	Start	End	Ratio	Sample		Contig	Start	End	Ratio	Sample		Contig	Start	End	Ratio	Sample		Contig	Start	End	Ratio	Sample
tig00000002	1000	2000	1.52177	BSF_ES		tig00000002	12000	13000	1.03983	BSF_ES		tig00000051	2783000	2784000	1.49898	BSF_ES		tig00000051	2754000	2755000	0.9642	BSF_ES		tig00000111	1075000	1076000	1.57203	BSF_ES		tig00000111	1026000	1027000	0.90371	BSF_ES
tig00000002	2000	3000	1.61744	BSF_ES		tig00000002	13000	14000	0.9633	BSF_ES		tig00000051	2784000	2785000	1.45409	BSF_ES		tig00000051	2755000	2756000	0.79542	BSF_ES		tig00000111	1076000	1077000	1.38616	BSF_ES		tig00000111	1027000	1028000	1.14188	BSF_ES
tig00000002	3000	4000	1.75811	BSF_ES		tig00000002	14000	15000	0.94781	BSF_ES		tig00000051	2785000	2786000	1.58741	BSF_ES		tig00000051	2756000	2757000	0.82308	BSF_ES		tig00000111	1077000	1078000	1.47004	BSF_ES		tig00000111	1028000	1029000	1.19293	BSF_ES
tig00000002	4000	5000	1.49297	BSF_ES		tig00000002	15000	16000	0.92435	BSF_ES		tig00000051	2786000	2787000	1.53717	BSF_ES		tig00000051	2757000	2758000	0.89168	BSF_ES		tig00000111	1078000	1079000	1.60939	BSF_ES		tig00000111	1029000	1030000	1.15784	BSF_ES
tig00000002	5000	6000	1.86068	BSF_ES		tig00000002	16000	17000	0.93057	BSF_ES		tig00000051	2787000	2788000	1.91215	BSF_ES		tig00000051	2758000	2759000	0.95667	BSF_ES		tig00000111	1079000	1080000	1.49024	BSF_ES		tig00000111	1030000	1031000	0.94685	BSF_ES
tig00000002	6000	7000	1.39994	BSF_ES		tig00000002	17000	18000	0.96568	BSF_ES		tig00000051	2788000	2789000	1.62948	BSF_ES		tig00000051	2759000	2760000	0.86152	BSF_ES		tig00000111	1075000	1076000	1.15878	BSF_LS		tig00000111	1031000	1032000	0.93863	BSF_ES
tig00000002	7000	8000	1.70677	BSF_ES		tig00000002	18000	19000	1.10917	BSF_ES		tig00000051	2791000	2792000	1.63942	BSF_ES		tig00000051	2760000	2761000	0.87598	BSF_ES		tig00000111	1076000	1077000	1.28805	BSF_LS		tig00000111	1032000	1033000	1.01932	BSF_ES
tig00000002	8000	9000	1.4201	BSF_ES		tig00000002	19000	20000	0.91555	BSF_ES		tig00000051	2792000	2793000	1.57045	BSF_ES		tig00000051	2761000	2762000	0.88256	BSF_ES		tig00000111	1077000	1078000	1.40347	BSF_LS		tig00000111	1033000	1034000	0.97299	BSF_ES
tig00000002	9000	10000	1.5629	BSF_ES		tig00000002	20000	21000	0.99563	BSF_ES		tig00000051	2793000	2794000	1.62622	BSF_ES		tig00000051	2762000	2763000	0.97478	BSF_ES		tig00000111	1078000	1079000	1.25745	BSF_LS		tig00000111	1034000	1035000	1.12668	BSF_ES
tig00000002	10000	11000	1.59652	BSF_ES		tig00000002	21000	22000	1.01804	BSF_ES		tig00000051	2794000	2795000	1.5781	BSF_ES		tig00000051	2763000	2764000	0.91636	BSF_ES		tig00000111	1079000	1080000	1.17933	BSF_LS		tig00000111	1035000	1036000	1.16144	BSF_ES
tig00000002	1000	2000	1.27344	BSF_LS		tig00000002	22000	23000	0.97379	BSF_ES		tig00000051	2783000	2784000	1.32165	BSF_LS		tig00000051	2764000	2765000	0.81533	BSF_ES		tig00000111	1075000	1076000	1.10389	BSF_G1		tig00000111	1036000	1037000	1.34901	BSF_ES
tig00000002	2000	3000	1.28378	BSF_LS		tig00000002	23000	24000	1.06008	BSF_ES		tig00000051	2784000	2785000	1.24985	BSF_LS		tig00000051	2765000	2766000	0.93212	BSF_ES		tig00000111	1076000	1077000	1.06429	BSF_G1		tig00000111	1037000	1038000	0.92824	BSF_ES
tig00000002	3000	4000	1.37234	BSF_LS		tig00000002	24000	25000	0.95623	BSF_ES		tig00000051	2785000	2786000	1.3206	BSF_LS		tig00000051	2766000	2767000	0.87009	BSF_ES		tig00000111	1077000	1078000	1.10365	BSF_G1		tig00000111	1038000	1039000	1.03334	BSF_ES
tig00000002	4000	5000	1.17827	BSF_LS		tig00000002	25000	26000	0.94837	BSF_ES		tig00000051	2786000	2787000	1.25804	BSF_LS		tig00000051	2767000	2768000	0.90992	BSF_ES		tig00000111	1078000	1079000	1.06694	BSF_G1		tig00000111	1039000	1040000	1.17068	BSF_ES
tig00000002	5000	6000	1.34517	BSF_LS		tig00000002	26000	27000	0.99002	BSF_ES		tig00000051	2787000	2788000	1.4798	BSF_LS		tig00000051	2768000	2769000	0.86022	BSF_ES		tig00000111	1079000	1080000	1.01989	BSF_G1		tig00000111	1040000	1041000	1.29145	BSF_ES
tig00000002	6000	7000	1.12882	BSF_LS		tig00000002	27000	28000	0.77207	BSF_ES		tig00000051	2788000	2789000	1.17413	BSF_LS		tig00000051	2769000	2770000	0.96925	BSF_ES		tig00000111	1075000	1076000	0.97027	PCF_ES		tig00000111	1041000	1042000	1.3006	BSF_ES
tig00000002	7000	8000	1.27162	BSF_LS		tig00000002	28000	29000	0.79542	BSF_ES		tig00000051	2791000	2792000	1.42198	BSF_LS		tig00000051	2770000	2771000	0.86027	BSF_ES		tig00000111	1076000	1077000	1.03407	PCF_ES		tig00000111	1042000	1043000	1.35784	BSF_ES
tig00000002	8000	9000	1.24961	BSF_LS		tig00000002	29000	30000	0.89813	BSF_ES		tig00000051	2792000	2793000	1.26181	BSF_LS		tig00000051	2771000	2772000	0.88517	BSF_ES		tig00000111	1077000	1078000	1.03527	PCF_ES		tig00000111	1043000	1044000	1.03884	BSF_ES
tig00000002	9000	10000	1.25861	BSF_LS		tig00000002	30000	31000	0.82292	BSF_ES		tig00000051	2793000	2794000	1.30103	BSF_LS		tig00000051	2772000	2773000	0.92713	BSF_ES		tig00000111	1078000	1079000	1.08999	PCF_ES		tig00000111	1044000	1045000	1.0361	BSF_ES
tig00000002	10000	11000	1.30502	BSF_LS		tig00000002	31000	32000	0.97302	BSF_ES		tig00000051	2794000	2795000	1.36507	BSF_LS		tig00000051	2773000	2774000	0.9156	BSF_ES		tig00000111	1079000	1080000	1.01323	PCF_ES		tig00000111	1045000	1046000	1.04675	BSF_ES
tig00000002	1000	2000	1.0837	BSF_G1		tig00000002	32000	33000	1.15738	BSF_ES		tig00000051	2783000	2784000	1.01553	BSF_G1		tig00000051	2774000	2775000	0.90933	BSF_ES		tig00000111	1075000	1076000	1.05356	PCF_LS		tig00000111	1046000	1047000	1.07558	BSF_ES
tig00000002	2000	3000	1.10371	BSF_G1		tig00000002	33000	34000	0.99321	BSF_ES		tig00000051	2784000	2785000	1.09865	BSF_G1		tig00000051	2775000	2776000	0.88471	BSF_ES		tig00000111	1076000	1077000	1.02158	PCF_LS		tig00000111	1047000	1048000	1.05638	BSF_ES
tig00000002	3000	4000	1.24294	BSF_G1		tig00000002	34000	35000	1.03021	BSF_ES		tig00000051	2785000	2786000	1.18492	BSF_G1		tig00000051	2776000	2777000	0.92658	BSF_ES		tig00000111	1077000	1078000	1.11401	PCF_LS		tig00000111	1048000	1049000	1.10034	BSF_ES
tig00000002	4000	5000	1.01719	BSF_G1		tig00000002	35000	36000	0.90256	BSF_ES		tig00000051	2786000	2787000	1.10044	BSF_G1		tig00000051	2777000	2778000	1.17059	BSF_ES		tig00000111	1078000	1079000	1.16352	PCF_LS		tig00000111	1049000	1050000	1.08931	BSF_ES
tig00000002	5000	6000	1.04275	BSF_G1		tig00000002	36000	37000	0.88233	BSF_ES		tig00000051	2787000	2788000	1.26677	BSF_G1		tig00000051	2778000	2779000	1.32555	BSF_ES		tig00000111	1079000	1080000	1.18804	PCF_LS		tig00000111	1050000	1051000	1.31253	BSF_ES
tig00000002	6000	7000	1.06663	BSF_G1		tig00000002	37000	38000	0.92332	BSF_ES		tig00000051	2788000	2789000	1.06043	BSF_G1		tig00000051	2779000	2780000	1.2361	BSF_ES		tig00000111	1075000	1076000	1.02611	PCF_G1		tig00000111	1051000	1052000	1.13106	BSF_ES
tig00000002	7000	8000	1.21586	BSF_G1		tig00000002	38000	39000	1.01644	BSF_ES		tig00000051	2791000	2792000	1.15565	BSF_G1		tig00000051	2780000	2781000	1.26783	BSF_ES		tig00000111	1076000	1077000	0.90605	PCF_G1		tig00000111	1052000	1053000	1.17327	BSF_ES
tig00000002	8000	9000	0.96614	BSF_G1		tig00000002	39000	40000	1.03809	BSF_ES		tig00000051	2792000	2793000	1.13367	BSF_G1		tig00000051	2781000	2782000	1.50165	BSF_ES		tig00000111	1077000	1078000	0.88731	PCF_G1		tig00000111	1053000	1054000	1.13426	BSF_ES
tig00000002	9000	10000	1.02618	BSF_G1		tig00000002	40000	41000	0.95194	BSF_ES		tig00000051	2793000	2794000	1.20198	BSF_G1		tig00000051	2754000	2755000	0.8687	BSF_LS		tig00000111	1078000	1079000	0.94324	PCF_G1		tig00000111	1054000	1055000	1.26974	BSF_ES
tig00000002	10000	11000	1.05434	BSF_G1		tig00000002	41000	42000	1.14715	BSF_ES		tig00000051	2794000	2795000	1.17144	BSF_G1		tig00000051	2755000	2756000	0.72104	BSF_LS		tig00000111	1079000	1080000	1.17951	PCF_G1		tig00000111	1055000	1056000	0.96138	BSF_ES
tig00000002	1000	2000	0.97048	PCF_ES		tig00000002	42000	43000	0.96158	BSF_ES		tig00000051	2783000	2784000	1.06208	PCF_ES		tig00000051	2756000	2757000	0.74423	BSF_LS								tig00000111	1056000	1057000	1.23719	BSF_ES
tig00000002	2000	3000	1.11416	PCF_ES		tig00000002	43000	44000	1.02523	BSF_ES		tig00000051	2784000	2785000	1.1112	PCF_ES		tig00000051	2757000	2758000	0.79857	BSF_LS								tig00000111	1057000	1058000	1.06484	BSF_ES
tig00000002	3000	4000	1.22519	PCF_ES		tig00000002	44000	45000	0.83447	BSF_ES		tig00000051	2785000	2786000	1.07247	PCF_ES		tig00000051	2758000	2759000	0.93333	BSF_LS								tig00000111	1060000	1061000	1.05396	BSF_ES
tig00000002	4000	5000	1.07244	PCF_ES		tig00000002	45000	46000	0.99532	BSF_ES		tig00000051	2786000	2787000	1.13411	PCF_ES		tig00000051	2759000	2760000	0.86432	BSF_LS								tig00000111	1062000	1063000	1.72962	BSF_ES
tig00000002	5000	6000	1.07751	PCF_ES		tig00000002	46000	47000	0.88715	BSF_ES		tig00000051	2787000	2788000	1.0941	PCF_ES		tig00000051	2760000	2761000	0.88222	BSF_LS								tig00000111	1064000	1065000	1.1514	BSF_ES
tig00000002	6000	7000	1.07633	PCF_ES		tig00000002	47000	48000	0.91599	BSF_ES		tig00000051	2788000	2789000	1.06545	PCF_ES		tig00000051	2761000	2762000	0.75518	BSF_LS								tig00000111	1068000	1069000	1.0185	BSF_ES
tig00000002	7000	8000	1.15861	PCF_ES		tig00000002	48000	49000	1.04666	BSF_ES		tig00000051	2791000	2792000	1.13231	PCF_ES		tig00000051	2762000	2763000	0.9289	BSF_LS								tig00000111	1069000	1070000	1.42694	BSF_ES
tig00000002	8000	9000	1.07784	PCF_ES		tig00000002	49000	50000	1.00432	BSF_ES		tig00000051	2792000	2793000	1.12391	PCF_ES		tig00000051	2763000	2764000	0.90921	BSF_LS								tig00000111	1070000	1071000	1.1019	BSF_ES
tig00000002	9000	10000	1.36595	PCF_ES		tig00000002	50000	51000	1.05243	BSF_ES		tig00000051	2793000	2794000	1.0779	PCF_ES		tig00000051	2764000	2765000	0.79757	BSF_LS								tig00000111	1071000	1072000	1.05432	BSF_ES
tig00000002	10000	11000	1.52659	PCF_ES		tig00000002	51000	52000	1.00306	BSF_ES		tig00000051	2794000	2795000	1.08509	PCF_ES		tig00000051	2765000	2766000	0.81978	BSF_LS								tig00000111	1072000	1073000	1.25987	BSF_ES
tig00000002	1000	2000	1.05265	PCF_LS		tig00000002	52000	53000	1.07335	BSF_ES		tig00000051	2783000	2784000	1.08982	PCF_LS		tig00000051	2766000	2767000	0.79009	BSF_LS								tig00000111	1026000	1027000	1.11036	BSF_LS
tig00000002	2000	3000	1.18168	PCF_LS		tig00000002	53000	54000	1.05363	BSF_ES		tig00000051	2784000	2785000	1.09091	PCF_LS		tig00000051	2767000	2768000	0.834	BSF_LS								tig00000111	1027000	1028000	1.10257	BSF_LS
tig00000002	3000	4000	1.16787	PCF_LS		tig00000002	54000	55000	1.07609	BSF_ES		tig00000051	2785000	2786000	1.06851	PCF_LS		tig00000051	2768000	2769000	0.80673	BSF_LS								tig00000111	1028000	1029000	1.01362	BSF_LS
tig00000002	4000	5000	1.10317	PCF_LS		tig00000002	55000	56000	1.02698	BSF_ES		tig00000051	2786000	2787000	1.10237	PCF_LS		tig00000051	2769000	2770000	0.83717	BSF_LS								tig00000111	1029000	1030000	1.14427	BSF_LS
tig00000002	5000	6000	1.15347	PCF_LS		tig00000002	56000	57000	1.05664	BSF_ES		tig00000051	2787000	2788000	1.02243	PCF_LS		tig00000051	2770000	2771000	0.71929	BSF_LS								tig00000111	1030000	1031000	0.96312	BSF_LS
tig00000002	6000	7000	1.10052	PCF_LS		tig00000002	57000	58000	0.93372	BSF_ES		tig00000051	2788000	2789000	1.07393	PCF_LS		tig00000051	2771000	2772000	0.77563	BSF_LS								tig00000111	1031000	1032000	1.09405	BSF_LS
tig00000002	7000	8000	1.06611	PCF_LS		tig00000002	58000	59000	0.8463	BSF_ES		tig00000051	2791000	2792000	1.13137	PCF_LS		tig00000051	2772000	2773000	0.76444	BSF_LS								tig00000111	1032000	1033000	1.11153	BSF_LS
tig00000002	8000	9000	1.16442	PCF_LS		tig00000002	59000	60000	0.82262	BSF_ES		tig00000051	2792000	2793000	1.14238	PCF_LS		tig00000051	2773000	2774000	0.86075	BSF_LS								tig00000111	1033000	1034000	0.97307	BSF_LS
tig00000002	9000	10000	1.13646	PCF_LS		tig00000002	60000	61000	1.02616	BSF_ES		tig00000051	2793000	2794000	1.09824	PCF_LS		tig00000051	2774000	2775000	0.7113	BSF_LS								tig00000111	1034000	1035000	1.15984	BSF_LS
tig00000002	10000	11000	1.13308	PCF_LS		tig00000002	61000	62000	1.10146	BSF_ES		tig00000051	2794000	2795000	1.19153	PCF_LS		tig00000051	2775000	2776000	0.74731	BSF_LS								tig00000111	1035000	1036000	1.20066	BSF_LS
tig00000002	1000	2000	0.92508	PCF_G1		tig00000002	62000	63000	1.08453	BSF_ES		tig00000051	2783000	2784000	0.88203	PCF_G1		tig00000051	2776000	2777000	0.84922	BSF_LS								tig00000111	1036000	1037000	1.10341	BSF_LS
tig00000002	2000	3000	1.01564	PCF_G1		tig00000002	63000	64000	0.91394	BSF_ES		tig00000051	2784000	2785000	0.92006	PCF_G1		tig00000051	2777000	2778000	0.99244	BSF_LS								tig00000111	1037000	1038000	1.10301	BSF_LS
tig00000002	3000	4000	0.9754	PCF_G1		tig00000002	64000	65000	1.1992	BSF_ES		tig00000051	2785000	2786000	0.88553	PCF_G1		tig00000051	2778000	2779000	1.04041	BSF_LS								tig00000111	1038000	1039000	0.98028	BSF_LS
tig00000002	4000	5000	0.8938	PCF_G1		tig00000002	65000	66000	1.02741	BSF_ES		tig00000051	2786000	2787000	0.91832	PCF_G1		tig00000051	2779000	2780000	1.00959	BSF_LS								tig00000111	1039000	1040000	1.18276	BSF_LS
tig00000002	5000	6000	0.98575	PCF_G1		tig00000002	66000	67000	1.02559	BSF_ES		tig00000051	2787000	2788000	0.86678	PCF_G1		tig00000051	2780000	2781000	0.99612	BSF_LS								tig00000111	1040000	1041000	1.24572	BSF_LS
tig00000002	6000	7000	0.88627	PCF_G1		tig00000002	67000	68000	1.08505	BSF_ES		tig00000051	2788000	2789000	0.91548	PCF_G1		tig00000051	2781000	2782000	1.2091	BSF_LS								tig00000111	1041000	1042000	1.29674	BSF_LS
tig00000002	7000	8000	0.92988	PCF_G1		tig00000002	68000	69000	0.99433	BSF_ES		tig00000051	2791000	2792000	0.93913	PCF_G1		tig00000051	2754000	2755000	1.09504	BSF_G1								tig00000111	1042000	1043000	1.25523	BSF_LS
tig00000002	8000	9000	0.93249	PCF_G1		tig00000002	69000	70000	0.93814	BSF_ES		tig00000051	2792000	2793000	0.89861	PCF_G1		tig00000051	2755000	2756000	0.98553	BSF_G1								tig00000111	1043000	1044000	1.15001	BSF_LS
tig00000002	9000	10000	0.77683	PCF_G1		tig00000002	70000	71000	1.02719	BSF_ES		tig00000051	2793000	2794000	0.92781	PCF_G1		tig00000051	2756000	2757000	0.89868	BSF_G1								tig00000111	1044000	1045000	1.14511	BSF_LS
tig00000002	10000	11000	0.86657	PCF_G1		tig00000002	71000	72000	1.03493	BSF_ES		tig00000051	2794000	2795000	1.0309	PCF_G1		tig00000051	2757000	2758000	1.1249	BSF_G1								tig00000111	1045000	1046000	1.17624	BSF_LS
						tig00000002	72000	73000	1.04906	BSF_ES								tig00000051	2758000	2759000	1.08122	BSF_G1								tig00000111	1046000	1047000	1.07853	BSF_LS
						tig00000002	12000	13000	1.18077	BSF_LS								tig00000051	2759000	2760000	1.00658	BSF_G1								tig00000111	1047000	1048000	1.10266	BSF_LS
						tig00000002	13000	14000	0.99813	BSF_LS								tig00000051	2760000	2761000	1.0935	BSF_G1								tig00000111	1048000	1049000	1.09039	BSF_LS
						tig00000002	14000	15000	1.00139	BSF_LS								tig00000051	2761000	2762000	0.95224	BSF_G1								tig00000111	1049000	1050000	1.08335	BSF_LS
						tig00000002	15000	16000	1.09487	BSF_LS								tig00000051	2762000	2763000	1.02896	BSF_G1								tig00000111	1050000	1051000	1.359	BSF_LS
						tig00000002	16000	17000	1.01596	BSF_LS								tig00000051	2763000	2764000	1.10642	BSF_G1								tig00000111	1051000	1052000	1.21864	BSF_LS
						tig00000002	17000	18000	1.06007	BSF_LS								tig00000051	2764000	2765000	0.96116	BSF_G1								tig00000111	1052000	1053000	1.24324	BSF_LS
						tig00000002	18000	19000	1.10041	BSF_LS								tig00000051	2765000	2766000	0.9761	BSF_G1								tig00000111	1053000	1054000	1.23657	BSF_LS
						tig00000002	19000	20000	0.85778	BSF_LS								tig00000051	2766000	2767000	1.09293	BSF_G1								tig00000111	1054000	1055000	1.00809	BSF_LS
						tig00000002	20000	21000	0.98626	BSF_LS								tig00000051	2767000	2768000	1.10666	BSF_G1								tig00000111	1055000	1056000	1.3406	BSF_LS
						tig00000002	21000	22000	1.01287	BSF_LS								tig00000051	2768000	2769000	0.99244	BSF_G1								tig00000111	1056000	1057000	1.37949	BSF_LS
						tig00000002	22000	23000	0.92401	BSF_LS								tig00000051	2769000	2770000	1.07579	BSF_G1								tig00000111	1057000	1058000	1.19487	BSF_LS
						tig00000002	23000	24000	1.0828	BSF_LS								tig00000051	2770000	2771000	1.00276	BSF_G1								tig00000111	1060000	1061000	1.0615	BSF_LS
						tig00000002	24000	25000	0.94753	BSF_LS								tig00000051	2771000	2772000	1.01851	BSF_G1								tig00000111	1062000	1063000	1.5402	BSF_LS
						tig00000002	25000	26000	1.22822	BSF_LS								tig00000051	2772000	2773000	0.94788	BSF_G1								tig00000111	1064000	1065000	1.01636	BSF_LS
						tig00000002	26000	27000	0.96668	BSF_LS								tig00000051	2773000	2774000	1.22557	BSF_G1								tig00000111	1068000	1069000	1.18667	BSF_LS
						tig00000002	27000	28000	0.94431	BSF_LS								tig00000051	2774000	2775000	1.01573	BSF_G1								tig00000111	1069000	1070000	1.84975	BSF_LS
						tig00000002	28000	29000	1.01607	BSF_LS								tig00000051	2775000	2776000	1.06173	BSF_G1								tig00000111	1070000	1071000	1.54962	BSF_LS
						tig00000002	29000	30000	0.96754	BSF_LS								tig00000051	2776000	2777000	1.01037	BSF_G1								tig00000111	1071000	1072000	1.40657	BSF_LS
						tig00000002	30000	31000	0.93356	BSF_LS								tig00000051	2777000	2778000	1.00478	BSF_G1								tig00000111	1072000	1073000	1.50329	BSF_LS
						tig00000002	31000	32000	1.01713	BSF_LS								tig00000051	2778000	2779000	1.17242	BSF_G1								tig00000111	1026000	1027000	0.83946	BSF_G1
						tig00000002	32000	33000	1.06877	BSF_LS								tig00000051	2779000	2780000	1.15468	BSF_G1								tig00000111	1027000	1028000	0.89791	BSF_G1
						tig00000002	33000	34000	1.07988	BSF_LS								tig00000051	2780000	2781000	1.16891	BSF_G1								tig00000111	1028000	1029000	1.02515	BSF_G1
						tig00000002	34000	35000	0.95456	BSF_LS								tig00000051	2781000	2782000	1.07486	BSF_G1								tig00000111	1029000	1030000	0.94099	BSF_G1
						tig00000002	35000	36000	0.93784	BSF_LS								tig00000051	2754000	2755000	0.77426	PCF_ES								tig00000111	1030000	1031000	1.01545	BSF_G1
						tig00000002	36000	37000	0.95359	BSF_LS								tig00000051	2755000	2756000	0.83118	PCF_ES								tig00000111	1031000	1032000	1.00426	BSF_G1
						tig00000002	37000	38000	1.13795	BSF_LS								tig00000051	2756000	2757000	0.81308	PCF_ES								tig00000111	1032000	1033000	1.06551	BSF_G1
						tig00000002	38000	39000	1.17548	BSF_LS								tig00000051	2757000	2758000	0.75568	PCF_ES								tig00000111	1033000	1034000	1.05086	BSF_G1
						tig00000002	39000	40000	1.09325	BSF_LS								tig00000051	2758000	2759000	0.76019	PCF_ES								tig00000111	1034000	1035000	0.94204	BSF_G1
						tig00000002	40000	41000	1.00197	BSF_LS								tig00000051	2759000	2760000	0.89053	PCF_ES								tig00000111	1035000	1036000	1.04557	BSF_G1
						tig00000002	41000	42000	1.14282	BSF_LS								tig00000051	2760000	2761000	0.81516	PCF_ES								tig00000111	1036000	1037000	1.08345	BSF_G1
						tig00000002	42000	43000	0.91805	BSF_LS								tig00000051	2761000	2762000	0.85661	PCF_ES								tig00000111	1037000	1038000	0.74671	BSF_G1
						tig00000002	43000	44000	0.98748	BSF_LS								tig00000051	2762000	2763000	0.9147	PCF_ES								tig00000111	1038000	1039000	0.94984	BSF_G1
						tig00000002	44000	45000	0.95401	BSF_LS								tig00000051	2763000	2764000	0.8032	PCF_ES								tig00000111	1039000	1040000	0.9128	BSF_G1
						tig00000002	45000	46000	0.9561	BSF_LS								tig00000051	2764000	2765000	0.76711	PCF_ES								tig00000111	1040000	1041000	0.96963	BSF_G1
						tig00000002	46000	47000	1.02277	BSF_LS								tig00000051	2765000	2766000	0.79377	PCF_ES								tig00000111	1041000	1042000	1.026	BSF_G1
						tig00000002	47000	48000	0.96758	BSF_LS								tig00000051	2766000	2767000	0.78083	PCF_ES								tig00000111	1042000	1043000	1.05457	BSF_G1
						tig00000002	48000	49000	1.20862	BSF_LS								tig00000051	2767000	2768000	0.76243	PCF_ES								tig00000111	1043000	1044000	0.84049	BSF_G1
						tig00000002	49000	50000	1.07146	BSF_LS								tig00000051	2768000	2769000	0.766	PCF_ES								tig00000111	1044000	1045000	0.7608	BSF_G1
						tig00000002	50000	51000	1.0265	BSF_LS								tig00000051	2769000	2770000	0.82132	PCF_ES								tig00000111	1045000	1046000	0.80724	BSF_G1
						tig00000002	51000	52000	1.09476	BSF_LS								tig00000051	2770000	2771000	0.8157	PCF_ES								tig00000111	1046000	1047000	0.96474	BSF_G1
						tig00000002	52000	53000	1.0697	BSF_LS								tig00000051	2771000	2772000	0.84984	PCF_ES								tig00000111	1047000	1048000	0.83701	BSF_G1
						tig00000002	53000	54000	1.09001	BSF_LS								tig00000051	2772000	2773000	0.68534	PCF_ES								tig00000111	1048000	1049000	0.88181	BSF_G1
						tig00000002	54000	55000	1.21955	BSF_LS								tig00000051	2773000	2774000	0.84585	PCF_ES								tig00000111	1049000	1050000	0.85996	BSF_G1
						tig00000002	55000	56000	1.08118	BSF_LS								tig00000051	2774000	2775000	0.82213	PCF_ES								tig00000111	1050000	1051000	1.11903	BSF_G1
						tig00000002	56000	57000	1.04971	BSF_LS								tig00000051	2775000	2776000	0.81363	PCF_ES								tig00000111	1051000	1052000	1.02099	BSF_G1
						tig00000002	57000	58000	0.95632	BSF_LS								tig00000051	2776000	2777000	0.91732	PCF_ES								tig00000111	1052000	1053000	0.95971	BSF_G1
						tig00000002	58000	59000	0.8999	BSF_LS								tig00000051	2777000	2778000	1.01263	PCF_ES								tig00000111	1053000	1054000	0.95825	BSF_G1
						tig00000002	59000	60000	0.93955	BSF_LS								tig00000051	2778000	2779000	1.03534	PCF_ES								tig00000111	1054000	1055000	1.04308	BSF_G1
						tig00000002	60000	61000	1.01225	BSF_LS								tig00000051	2779000	2780000	0.931	PCF_ES								tig00000111	1055000	1056000	1.05968	BSF_G1
						tig00000002	61000	62000	1.17786	BSF_LS								tig00000051	2780000	2781000	1.02562	PCF_ES								tig00000111	1056000	1057000	1.12072	BSF_G1
						tig00000002	62000	63000	1.18457	BSF_LS								tig00000051	2781000	2782000	1.23361	PCF_ES								tig00000111	1057000	1058000	0.87327	BSF_G1
						tig00000002	63000	64000	1.0872	BSF_LS								tig00000051	2754000	2755000	0.80458	PCF_LS								tig00000111	1060000	1061000	0.95847	BSF_G1
						tig00000002	64000	65000	1.51503	BSF_LS								tig00000051	2755000	2756000	0.83747	PCF_LS								tig00000111	1062000	1063000	1.21946	BSF_G1
						tig00000002	65000	66000	1.02169	BSF_LS								tig00000051	2756000	2757000	0.75608	PCF_LS								tig00000111	1064000	1065000	1.08489	BSF_G1
						tig00000002	66000	67000	1.28358	BSF_LS								tig00000051	2757000	2758000	0.76416	PCF_LS								tig00000111	1068000	1069000	0.82804	BSF_G1
						tig00000002	67000	68000	1.02622	BSF_LS								tig00000051	2758000	2759000	0.81204	PCF_LS								tig00000111	1069000	1070000	0.97736	BSF_G1
						tig00000002	68000	69000	1.0354	BSF_LS								tig00000051	2759000	2760000	0.81903	PCF_LS								tig00000111	1070000	1071000	1.06912	BSF_G1
						tig00000002	69000	70000	1.05265	BSF_LS								tig00000051	2760000	2761000	0.77831	PCF_LS								tig00000111	1071000	1072000	0.96473	BSF_G1
						tig00000002	70000	71000	1.01629	BSF_LS								tig00000051	2761000	2762000	0.93888	PCF_LS								tig00000111	1072000	1073000	1.07535	BSF_G1
						tig00000002	71000	72000	1.23429	BSF_LS								tig00000051	2762000	2763000	0.83282	PCF_LS								tig00000111	1026000	1027000	1.35422	PCF_ES
						tig00000002	72000	73000	0.97161	BSF_LS								tig00000051	2763000	2764000	0.79881	PCF_LS								tig00000111	1027000	1028000	1.54432	PCF_ES
						tig00000002	12000	13000	1.01679	BSF_G1								tig00000051	2764000	2765000	0.7888	PCF_LS								tig00000111	1028000	1029000	1.23826	PCF_ES
						tig00000002	13000	14000	1.01739	BSF_G1								tig00000051	2765000	2766000	0.76864	PCF_LS								tig00000111	1029000	1030000	1.08247	PCF_ES
						tig00000002	14000	15000	0.97172	BSF_G1								tig00000051	2766000	2767000	0.82146	PCF_LS								tig00000111	1030000	1031000	1.12963	PCF_ES
						tig00000002	15000	16000	1.01695	BSF_G1								tig00000051	2767000	2768000	0.77908	PCF_LS								tig00000111	1031000	1032000	1.11728	PCF_ES
						tig00000002	16000	17000	0.84923	BSF_G1								tig00000051	2768000	2769000	0.77356	PCF_LS								tig00000111	1032000	1033000	1.1406	PCF_ES
						tig00000002	17000	18000	1.04575	BSF_G1								tig00000051	2769000	2770000	0.83872	PCF_LS								tig00000111	1033000	1034000	1.12622	PCF_ES
						tig00000002	18000	19000	1.02377	BSF_G1								tig00000051	2770000	2771000	0.83892	PCF_LS								tig00000111	1034000	1035000	1.19275	PCF_ES
						tig00000002	19000	20000	0.94762	BSF_G1								tig00000051	2771000	2772000	0.77207	PCF_LS								tig00000111	1035000	1036000	1.21167	PCF_ES
						tig00000002	20000	21000	1.04537	BSF_G1								tig00000051	2772000	2773000	0.73349	PCF_LS								tig00000111	1036000	1037000	1.38604	PCF_ES
						tig00000002	21000	22000	1.02543	BSF_G1								tig00000051	2773000	2774000	0.77645	PCF_LS								tig00000111	1037000	1038000	1.82796	PCF_ES
						tig00000002	22000	23000	0.94637	BSF_G1								tig00000051	2774000	2775000	0.8215	PCF_LS								tig00000111	1038000	1039000	1.21208	PCF_ES
						tig00000002	23000	24000	1.05522	BSF_G1								tig00000051	2775000	2776000	0.79273	PCF_LS								tig00000111	1039000	1040000	1.58641	PCF_ES
						tig00000002	24000	25000	0.99481	BSF_G1								tig00000051	2776000	2777000	0.77623	PCF_LS								tig00000111	1040000	1041000	1.37634	PCF_ES
						tig00000002	25000	26000	1.06144	BSF_G1								tig00000051	2777000	2778000	0.89462	PCF_LS								tig00000111	1041000	1042000	1.48894	PCF_ES
						tig00000002	26000	27000	0.93354	BSF_G1								tig00000051	2778000	2779000	0.95819	PCF_LS								tig00000111	1042000	1043000	1.3396	PCF_ES
						tig00000002	27000	28000	0.81076	BSF_G1								tig00000051	2779000	2780000	0.89412	PCF_LS								tig00000111	1043000	1044000	1.41297	PCF_ES
						tig00000002	28000	29000	0.90031	BSF_G1								tig00000051	2780000	2781000	0.84332	PCF_LS								tig00000111	1044000	1045000	1.60329	PCF_ES
						tig00000002	29000	30000	0.95074	BSF_G1								tig00000051	2781000	2782000	1.06753	PCF_LS								tig00000111	1045000	1046000	1.41675	PCF_ES
						tig00000002	30000	31000	0.89462	BSF_G1								tig00000051	2754000	2755000	1.06849	PCF_G1								tig00000111	1046000	1047000	1.2469	PCF_ES
						tig00000002	31000	32000	0.91287	BSF_G1								tig00000051	2755000	2756000	1.15879	PCF_G1								tig00000111	1047000	1048000	1.3239	PCF_ES
						tig00000002	32000	33000	1.09046	BSF_G1								tig00000051	2756000	2757000	0.85105	PCF_G1								tig00000111	1048000	1049000	1.55447	PCF_ES
						tig00000002	33000	34000	1.09508	BSF_G1								tig00000051	2757000	2758000	1.03052	PCF_G1								tig00000111	1049000	1050000	1.23437	PCF_ES
						tig00000002	34000	35000	0.87767	BSF_G1								tig00000051	2758000	2759000	0.88303	PCF_G1								tig00000111	1050000	1051000	1.27446	PCF_ES
						tig00000002	35000	36000	1.00085	BSF_G1								tig00000051	2759000	2760000	1.02052	PCF_G1								tig00000111	1051000	1052000	1.40203	PCF_ES
						tig00000002	36000	37000	1.01544	BSF_G1								tig00000051	2760000	2761000	0.91781	PCF_G1								tig00000111	1052000	1053000	1.16637	PCF_ES
						tig00000002	37000	38000	0.87548	BSF_G1								tig00000051	2761000	2762000	1.17556	PCF_G1								tig00000111	1053000	1054000	1.34916	PCF_ES
						tig00000002	38000	39000	1.02259	BSF_G1								tig00000051	2762000	2763000	1.22333	PCF_G1								tig00000111	1054000	1055000	1.15812	PCF_ES
						tig00000002	39000	40000	0.96312	BSF_G1								tig00000051	2763000	2764000	1.00804	PCF_G1								tig00000111	1055000	1056000	1.12033	PCF_ES
						tig00000002	40000	41000	0.94991	BSF_G1								tig00000051	2764000	2765000	1.17951	PCF_G1								tig00000111	1056000	1057000	1.27089	PCF_ES
						tig00000002	41000	42000	1.04181	BSF_G1								tig00000051	2765000	2766000	0.89043	PCF_G1								tig00000111	1057000	1058000	1.33209	PCF_ES
						tig00000002	42000	43000	0.82257	BSF_G1								tig00000051	2766000	2767000	1.08965	PCF_G1								tig00000111	1060000	1061000	1.33885	PCF_ES
						tig00000002	43000	44000	0.89161	BSF_G1								tig00000051	2767000	2768000	0.95772	PCF_G1								tig00000111	1062000	1063000	1.35545	PCF_ES
						tig00000002	44000	45000	0.75124	BSF_G1								tig00000051	2768000	2769000	0.9828	PCF_G1								tig00000111	1064000	1065000	0.99481	PCF_ES
						tig00000002	45000	46000	0.9309	BSF_G1								tig00000051	2769000	2770000	1.01286	PCF_G1								tig00000111	1068000	1069000	1.14631	PCF_ES
						tig00000002	46000	47000	0.88211	BSF_G1								tig00000051	2770000	2771000	1.0514	PCF_G1								tig00000111	1069000	1070000	1.36659	PCF_ES
						tig00000002	47000	48000	0.95308	BSF_G1								tig00000051	2771000	2772000	0.91084	PCF_G1								tig00000111	1070000	1071000	1.54029	PCF_ES
						tig00000002	48000	49000	0.98696	BSF_G1								tig00000051	2772000	2773000	0.93367	PCF_G1								tig00000111	1071000	1072000	1.36586	PCF_ES
						tig00000002	49000	50000	0.95391	BSF_G1								tig00000051	2773000	2774000	0.87427	PCF_G1								tig00000111	1072000	1073000	1.25559	PCF_ES
						tig00000002	50000	51000	0.97985	BSF_G1								tig00000051	2774000	2775000	1.18195	PCF_G1								tig00000111	1026000	1027000	1.1874	PCF_LS
						tig00000002	51000	52000	0.97929	BSF_G1								tig00000051	2775000	2776000	1.04754	PCF_G1								tig00000111	1027000	1028000	1.32464	PCF_LS
						tig00000002	52000	53000	0.8951	BSF_G1								tig00000051	2776000	2777000	0.76577	PCF_G1								tig00000111	1028000	1029000	1.29891	PCF_LS
						tig00000002	53000	54000	1.08481	BSF_G1								tig00000051	2777000	2778000	1.08616	PCF_G1								tig00000111	1029000	1030000	1.10334	PCF_LS
						tig00000002	54000	55000	0.9351	BSF_G1								tig00000051	2778000	2779000	1.06556	PCF_G1								tig00000111	1030000	1031000	1.25752	PCF_LS
						tig00000002	55000	56000	0.95738	BSF_G1								tig00000051	2779000	2780000	1.08626	PCF_G1								tig00000111	1031000	1032000	1.09556	PCF_LS
						tig00000002	56000	57000	0.96963	BSF_G1								tig00000051	2780000	2781000	1.02356	PCF_G1								tig00000111	1032000	1033000	1.0757	PCF_LS
						tig00000002	57000	58000	0.86035	BSF_G1								tig00000051	2781000	2782000	0.85134	PCF_G1								tig00000111	1033000	1034000	1.10692	PCF_LS
						tig00000002	58000	59000	0.87396	BSF_G1																				tig00000111	1034000	1035000	1.23495	PCF_LS
						tig00000002	59000	60000	0.80791	BSF_G1																				tig00000111	1035000	1036000	1.14679	PCF_LS
						tig00000002	60000	61000	0.93829	BSF_G1																				tig00000111	1036000	1037000	1.39033	PCF_LS
						tig00000002	61000	62000	1.04322	BSF_G1																				tig00000111	1037000	1038000	1.7257	PCF_LS
						tig00000002	62000	63000	1.05471	BSF_G1																				tig00000111	1038000	1039000	1.27217	PCF_LS
						tig00000002	63000	64000	0.93554	BSF_G1																				tig00000111	1039000	1040000	1.49945	PCF_LS
						tig00000002	64000	65000	1.17463	BSF_G1																				tig00000111	1040000	1041000	1.1218	PCF_LS
						tig00000002	65000	66000	0.81555	BSF_G1																				tig00000111	1041000	1042000	1.21818	PCF_LS
						tig00000002	66000	67000	0.95742	BSF_G1																				tig00000111	1042000	1043000	1.34394	PCF_LS
						tig00000002	67000	68000	1.01321	BSF_G1																				tig00000111	1043000	1044000	1.18481	PCF_LS
						tig00000002	68000	69000	0.98179	BSF_G1																				tig00000111	1044000	1045000	1.39484	PCF_LS
						tig00000002	69000	70000	1.00877	BSF_G1																				tig00000111	1045000	1046000	1.09617	PCF_LS
						tig00000002	70000	71000	1.00118	BSF_G1																				tig00000111	1046000	1047000	1.09374	PCF_LS
						tig00000002	71000	72000	1.11759	BSF_G1																				tig00000111	1047000	1048000	1.10784	PCF_LS
						tig00000002	72000	73000	0.99908	BSF_G1																				tig00000111	1048000	1049000	1.40072	PCF_LS
						tig00000002	12000	13000	1.04085	PCF_ES																				tig00000111	1049000	1050000	1.24622	PCF_LS
						tig00000002	13000	14000	1.00641	PCF_ES																				tig00000111	1050000	1051000	1.20371	PCF_LS
						tig00000002	14000	15000	1.04897	PCF_ES																				tig00000111	1051000	1052000	1.19544	PCF_LS
						tig00000002	15000	16000	1.06204	PCF_ES																				tig00000111	1052000	1053000	1.08449	PCF_LS
						tig00000002	16000	17000	1.00484	PCF_ES																				tig00000111	1053000	1054000	1.12944	PCF_LS
						tig00000002	17000	18000	1.0264	PCF_ES																				tig00000111	1054000	1055000	1.21971	PCF_LS
						tig00000002	18000	19000	0.93945	PCF_ES																				tig00000111	1055000	1056000	1.06673	PCF_LS
						tig00000002	19000	20000	0.9245	PCF_ES																				tig00000111	1056000	1057000	1.04424	PCF_LS
						tig00000002	20000	21000	0.9337	PCF_ES																				tig00000111	1057000	1058000	1.43244	PCF_LS
						tig00000002	21000	22000	0.9949	PCF_ES																				tig00000111	1060000	1061000	1.32943	PCF_LS
						tig00000002	22000	23000	0.95632	PCF_ES																				tig00000111	1062000	1063000	1.08826	PCF_LS
						tig00000002	23000	24000	1.00024	PCF_ES																				tig00000111	1064000	1065000	0.96462	PCF_LS
						tig00000002	24000	25000	1.01121	PCF_ES																				tig00000111	1068000	1069000	0.99088	PCF_LS
						tig00000002	25000	26000	0.95423	PCF_ES																				tig00000111	1069000	1070000	1.22697	PCF_LS
						tig00000002	26000	27000	0.94698	PCF_ES																				tig00000111	1070000	1071000	1.60645	PCF_LS
						tig00000002	27000	28000	0.77715	PCF_ES																				tig00000111	1071000	1072000	1.16634	PCF_LS
						tig00000002	28000	29000	0.87375	PCF_ES																				tig00000111	1072000	1073000	1.24622	PCF_LS
						tig00000002	29000	30000	0.89026	PCF_ES																				tig00000111	1026000	1027000	1.06913	PCF_G1
						tig00000002	30000	31000	0.90457	PCF_ES																				tig00000111	1027000	1028000	0.99537	PCF_G1
						tig00000002	31000	32000	0.96045	PCF_ES																				tig00000111	1028000	1029000	0.83914	PCF_G1
						tig00000002	32000	33000	1.02009	PCF_ES																				tig00000111	1029000	1030000	0.8127	PCF_G1
						tig00000002	33000	34000	0.87782	PCF_ES																				tig00000111	1030000	1031000	0.95409	PCF_G1
						tig00000002	34000	35000	1.06573	PCF_ES																				tig00000111	1031000	1032000	0.9012	PCF_G1
						tig00000002	35000	36000	0.97304	PCF_ES																				tig00000111	1032000	1033000	0.93804	PCF_G1
						tig00000002	36000	37000	0.88899	PCF_ES																				tig00000111	1033000	1034000	1.05187	PCF_G1
						tig00000002	37000	38000	0.91086	PCF_ES																				tig00000111	1034000	1035000	0.99136	PCF_G1
						tig00000002	38000	39000	1.02185	PCF_ES																				tig00000111	1035000	1036000	0.91421	PCF_G1
						tig00000002	39000	40000	1.11691	PCF_ES																				tig00000111	1036000	1037000	1.29218	PCF_G1
						tig00000002	40000	41000	0.99985	PCF_ES																				tig00000111	1037000	1038000	1.7731	PCF_G1
						tig00000002	41000	42000	0.95071	PCF_ES																				tig00000111	1038000	1039000	1.19173	PCF_G1
						tig00000002	42000	43000	1.03479	PCF_ES																				tig00000111	1039000	1040000	1.13141	PCF_G1
						tig00000002	43000	44000	1.05369	PCF_ES																				tig00000111	1040000	1041000	0.92437	PCF_G1
						tig00000002	44000	45000	1.0028	PCF_ES																				tig00000111	1041000	1042000	0.82372	PCF_G1
						tig00000002	45000	46000	1.00825	PCF_ES																				tig00000111	1042000	1043000	1.17896	PCF_G1
						tig00000002	46000	47000	1.01405	PCF_ES																				tig00000111	1043000	1044000	1.01138	PCF_G1
						tig00000002	47000	48000	0.9592	PCF_ES																				tig00000111	1044000	1045000	1.20205	PCF_G1
						tig00000002	48000	49000	0.89224	PCF_ES																				tig00000111	1045000	1046000	1.00526	PCF_G1
						tig00000002	49000	50000	0.99955	PCF_ES																				tig00000111	1046000	1047000	0.87013	PCF_G1
						tig00000002	50000	51000	1.2082	PCF_ES																				tig00000111	1047000	1048000	0.97361	PCF_G1
						tig00000002	51000	52000	1.0796	PCF_ES																				tig00000111	1048000	1049000	0.9841	PCF_G1
						tig00000002	52000	53000	0.96959	PCF_ES																				tig00000111	1049000	1050000	1.00949	PCF_G1
						tig00000002	53000	54000	1.06647	PCF_ES																				tig00000111	1050000	1051000	0.86563	PCF_G1
						tig00000002	54000	55000	1.03057	PCF_ES																				tig00000111	1051000	1052000	0.90852	PCF_G1
						tig00000002	55000	56000	1.092	PCF_ES																				tig00000111	1052000	1053000	0.87565	PCF_G1
						tig00000002	56000	57000	1.11134	PCF_ES																				tig00000111	1053000	1054000	1.05107	PCF_G1
						tig00000002	57000	58000	1.05125	PCF_ES																				tig00000111	1054000	1055000	1.21171	PCF_G1
						tig00000002	58000	59000	1.08386	PCF_ES																				tig00000111	1055000	1056000	1.16946	PCF_G1
						tig00000002	59000	60000	1.02165	PCF_ES																				tig00000111	1056000	1057000	1.07561	PCF_G1
						tig00000002	60000	61000	1.0252	PCF_ES																				tig00000111	1057000	1058000	1.3667	PCF_G1
						tig00000002	61000	62000	1.09229	PCF_ES																				tig00000111	1060000	1061000	1.40046	PCF_G1
						tig00000002	62000	63000	1.19982	PCF_ES																				tig00000111	1062000	1063000	1.50059	PCF_G1
						tig00000002	63000	64000	1.12888	PCF_ES																				tig00000111	1064000	1065000	1.28282	PCF_G1
						tig00000002	64000	65000	1.13125	PCF_ES																				tig00000111	1068000	1069000	1.22822	PCF_G1
						tig00000002	65000	66000	1.09195	PCF_ES																				tig00000111	1069000	1070000	1.37492	PCF_G1
						tig00000002	66000	67000	1.13708	PCF_ES																				tig00000111	1070000	1071000	1.15217	PCF_G1
						tig00000002	67000	68000	1.10724	PCF_ES																				tig00000111	1071000	1072000	0.82422	PCF_G1
						tig00000002	68000	69000	1.27499	PCF_ES																				tig00000111	1072000	1073000	0.87693	PCF_G1
						tig00000002	69000	70000	1.20136	PCF_ES
						tig00000002	70000	71000	1.13201	PCF_ES
						tig00000002	71000	72000	1.16691	PCF_ES
						tig00000002	72000	73000	1.22219	PCF_ES
						tig00000002	12000	13000	1.06638	PCF_LS
						tig00000002	13000	14000	1.03105	PCF_LS
						tig00000002	14000	15000	1.11721	PCF_LS
						tig00000002	15000	16000	1.00842	PCF_LS
						tig00000002	16000	17000	1.12728	PCF_LS
						tig00000002	17000	18000	0.99441	PCF_LS
						tig00000002	18000	19000	0.9827	PCF_LS
						tig00000002	19000	20000	1.00095	PCF_LS
						tig00000002	20000	21000	1.0692	PCF_LS
						tig00000002	21000	22000	1.10139	PCF_LS
						tig00000002	22000	23000	1.07049	PCF_LS
						tig00000002	23000	24000	1.02277	PCF_LS
						tig00000002	24000	25000	1.03944	PCF_LS
						tig00000002	25000	26000	0.97238	PCF_LS
						tig00000002	26000	27000	1.04951	PCF_LS
						tig00000002	27000	28000	0.96604	PCF_LS
						tig00000002	28000	29000	0.99364	PCF_LS
						tig00000002	29000	30000	0.9293	PCF_LS
						tig00000002	30000	31000	1.16981	PCF_LS
						tig00000002	31000	32000	0.97787	PCF_LS
						tig00000002	32000	33000	1.0914	PCF_LS
						tig00000002	33000	34000	0.99148	PCF_LS
						tig00000002	34000	35000	1.15548	PCF_LS
						tig00000002	35000	36000	1.06457	PCF_LS
						tig00000002	36000	37000	1.01462	PCF_LS
						tig00000002	37000	38000	1.03695	PCF_LS
						tig00000002	38000	39000	1.14944	PCF_LS
						tig00000002	39000	40000	1.17074	PCF_LS
						tig00000002	40000	41000	1.02788	PCF_LS
						tig00000002	41000	42000	1.00937	PCF_LS
						tig00000002	42000	43000	1.08178	PCF_LS
						tig00000002	43000	44000	1.15148	PCF_LS
						tig00000002	44000	45000	1.09875	PCF_LS
						tig00000002	45000	46000	1.17903	PCF_LS
						tig00000002	46000	47000	1.06534	PCF_LS
						tig00000002	47000	48000	1.08081	PCF_LS
						tig00000002	48000	49000	0.95316	PCF_LS
						tig00000002	49000	50000	1.02957	PCF_LS
						tig00000002	50000	51000	1.17985	PCF_LS
						tig00000002	51000	52000	1.08168	PCF_LS
						tig00000002	52000	53000	1.07069	PCF_LS
						tig00000002	53000	54000	1.03188	PCF_LS
						tig00000002	54000	55000	1.15645	PCF_LS
						tig00000002	55000	56000	1.16032	PCF_LS
						tig00000002	56000	57000	1.06422	PCF_LS
						tig00000002	57000	58000	1.1223	PCF_LS
						tig00000002	58000	59000	1.2215	PCF_LS
						tig00000002	59000	60000	1.12284	PCF_LS
						tig00000002	60000	61000	1.0535	PCF_LS
						tig00000002	61000	62000	1.0952	PCF_LS
						tig00000002	62000	63000	1.22375	PCF_LS
						tig00000002	63000	64000	1.24279	PCF_LS
						tig00000002	64000	65000	1.07261	PCF_LS
						tig00000002	65000	66000	1.09683	PCF_LS
						tig00000002	66000	67000	1.13311	PCF_LS
						tig00000002	67000	68000	1.09194	PCF_LS
						tig00000002	68000	69000	1.16374	PCF_LS
						tig00000002	69000	70000	1.16406	PCF_LS
						tig00000002	70000	71000	1.09271	PCF_LS
						tig00000002	71000	72000	1.10624	PCF_LS
						tig00000002	72000	73000	1.19308	PCF_LS
						tig00000002	12000	13000	0.83625	PCF_G1
						tig00000002	13000	14000	0.83514	PCF_G1
						tig00000002	14000	15000	0.95704	PCF_G1
						tig00000002	15000	16000	0.96207	PCF_G1
						tig00000002	16000	17000	1.06572	PCF_G1
						tig00000002	17000	18000	0.96127	PCF_G1
						tig00000002	18000	19000	0.99328	PCF_G1
						tig00000002	19000	20000	0.95123	PCF_G1
						tig00000002	20000	21000	0.99061	PCF_G1
						tig00000002	21000	22000	0.90924	PCF_G1
						tig00000002	22000	23000	0.83433	PCF_G1
						tig00000002	23000	24000	0.93668	PCF_G1
						tig00000002	24000	25000	1.05993	PCF_G1
						tig00000002	25000	26000	0.87061	PCF_G1
						tig00000002	26000	27000	1.0202	PCF_G1
						tig00000002	27000	28000	0.87713	PCF_G1
						tig00000002	28000	29000	0.91886	PCF_G1
						tig00000002	29000	30000	0.83311	PCF_G1
						tig00000002	30000	31000	1.03811	PCF_G1
						tig00000002	31000	32000	1.10864	PCF_G1
						tig00000002	32000	33000	1.09501	PCF_G1
						tig00000002	33000	34000	0.96254	PCF_G1
						tig00000002	34000	35000	1.22776	PCF_G1
						tig00000002	35000	36000	1.16054	PCF_G1
						tig00000002	36000	37000	0.95987	PCF_G1
						tig00000002	37000	38000	0.90466	PCF_G1
						tig00000002	38000	39000	0.99826	PCF_G1
						tig00000002	39000	40000	1.035	PCF_G1
						tig00000002	40000	41000	1.0986	PCF_G1
						tig00000002	41000	42000	0.93608	PCF_G1
						tig00000002	42000	43000	0.99686	PCF_G1
						tig00000002	43000	44000	0.96517	PCF_G1
						tig00000002	44000	45000	0.97577	PCF_G1
						tig00000002	45000	46000	1.00929	PCF_G1
						tig00000002	46000	47000	1.01068	PCF_G1
						tig00000002	47000	48000	1.05597	PCF_G1
						tig00000002	48000	49000	0.94167	PCF_G1
						tig00000002	49000	50000	1.04416	PCF_G1
						tig00000002	50000	51000	1.04526	PCF_G1
						tig00000002	51000	52000	0.94374	PCF_G1
						tig00000002	52000	53000	0.97124	PCF_G1
						tig00000002	53000	54000	0.94866	PCF_G1
						tig00000002	54000	55000	1.03052	PCF_G1
						tig00000002	55000	56000	0.97545	PCF_G1
						tig00000002	56000	57000	0.91247	PCF_G1
						tig00000002	57000	58000	1.10177	PCF_G1
						tig00000002	58000	59000	1.07017	PCF_G1
						tig00000002	59000	60000	1.11779	PCF_G1
						tig00000002	60000	61000	0.85511	PCF_G1
						tig00000002	61000	62000	0.91444	PCF_G1
						tig00000002	62000	63000	0.95955	PCF_G1
						tig00000002	63000	64000	1.32879	PCF_G1
						tig00000002	64000	65000	1.15034	PCF_G1
						tig00000002	65000	66000	1.17753	PCF_G1
						tig00000002	66000	67000	0.90211	PCF_G1
						tig00000002	67000	68000	0.94427	PCF_G1
						tig00000002	68000	69000	1.0074	PCF_G1
						tig00000002	69000	70000	0.83125	PCF_G1
						tig00000002	70000	71000	0.81332	PCF_G1
						tig00000002	71000	72000	0.97081	PCF_G1
						tig00000002	72000	73000	0.89483	PCF_G1

## Sheet: Fig.S5
MFA-seq ratios by sample; Muller genome; data used to generate the dot plots across contigs in Figure S5
Genome landmarks used in the various plots - Centromeres, 177 bp repeats
MFA-seq						Centromeres				177bp repeats
Contig	Start	End	Ratio	Sample		Contig	Start	End		Contig	Start	End
Chr1_3A_Tb427v10	0	1000	0.87203	BSF_ES		Chr1_core_Tb427v10	602816	609279		Chr6_core_Tb427v10	487	662
Chr1_3A_Tb427v10	1000	2000	0.78891	BSF_ES		Chr2_core_Tb427v10	5	8986		Chr6_core_Tb427v10	2154	2329
Chr1_3A_Tb427v10	2000	3000	0.91572	BSF_ES		Chr3_core_Tb427v10	802155	807436		Chr6_core_Tb427v10	458	633
Chr1_3A_Tb427v10	3000	4000	0.83393	BSF_ES		Chr4_core_Tb427v10	873363	877962		Chr6_core_Tb427v10	2893	3068
Chr1_3A_Tb427v10	4000	5000	0.85779	BSF_ES		Chr5_core_Tb427v10	205747	218913		Chr6_core_Tb427v10	1737	1912
Chr1_3A_Tb427v10	5000	6000	0.86781	BSF_ES		Chr6_core_Tb427v10	139	3344		Chr6_core_Tb427v10	1882	2057
Chr1_3A_Tb427v10	6000	7000	0.99803	BSF_ES		Chr7_core_Tb427v10	1934354	1938273		Chr6_core_Tb427v10	313	488
Chr1_3A_Tb427v10	7000	8000	0.78828	BSF_ES		Chr8_core_Tb427v10	2113316	2124030		Chr6_core_Tb427v10	274	449
Chr1_3A_Tb427v10	8000	9000	0.72523	BSF_ES		Chr9_3B_Tb427v10	287775	290768		Chr6_core_Tb427v10	2922	3097
Chr1_3A_Tb427v10	9000	10000	1.02833	BSF_ES		Chr9_3A_Tb427v10	1342404	1345497		Chr6_core_Tb427v10	89	264
Chr1_3A_Tb427v10	10000	11000	0.84415	BSF_ES		Chr10_3A_Tb427v10	1250025	1256835		Chr6_core_Tb427v10	2270	2445
Chr1_3A_Tb427v10	11000	12000	0.89331	BSF_ES		Chr10_3B_Tb427v10	964241	967186		Chr6_core_Tb427v10	2582	2757
Chr1_3A_Tb427v10	12000	13000	0.87611	BSF_ES		Chr11_3A_Tb427v10	785538	791915		Chr6_core_Tb427v10	2611	2786
Chr1_3A_Tb427v10	17000	18000	0.9071	BSF_ES		Chr11_3B_Tb427v10	899961	904798		Chr6_core_Tb427v10	692	867
Chr1_3A_Tb427v10	18000	19000	0.91309	BSF_ES						Chr9_3A_Tb427v10	1343495	1343670
Chr1_3A_Tb427v10	19000	20000	0.86781	BSF_ES						Chr9_3A_Tb427v10	1344587	1344762
Chr1_3A_Tb427v10	20000	21000	0.89293	BSF_ES						Chr9_3A_Tb427v10	1343456	1343631
Chr1_3A_Tb427v10	21000	22000	0.98839	BSF_ES						Chr9_3A_Tb427v10	1343768	1343943
Chr1_3A_Tb427v10	22000	23000	0.75223	BSF_ES						Chr9_3B_Tb427v10	285901	286076
Chr1_3A_Tb427v10	23000	24000	0.8772	BSF_ES						Chr9_3B_Tb427v10	288746	288921
Chr1_3A_Tb427v10	24000	25000	0.80538	BSF_ES						Chr9_3B_Tb427v10	288707	288882
Chr1_3A_Tb427v10	25000	26000	0.85878	BSF_ES						Chr9_3B_Tb427v10	288158	288333
Chr1_3A_Tb427v10	26000	27000	0.97379	BSF_ES						Chr9_3B_Tb427v10	290041	290216
Chr1_3A_Tb427v10	27000	28000	0.99112	BSF_ES						Chr9_3B_Tb427v10	289648	289823
Chr1_3A_Tb427v10	28000	29000	0.9271	BSF_ES						Chr9_3B_Tb427v10	288315	288490
Chr1_3A_Tb427v10	29000	30000	1.03921	BSF_ES						Chr9_3B_Tb427v10	288550	288725
Chr1_3A_Tb427v10	30000	31000	1.06322	BSF_ES						Chr9_3B_Tb427v10	288589	288764
Chr1_3A_Tb427v10	33000	34000	0.84749	BSF_ES						Chr9_3B_Tb427v10	290002	290177
Chr1_3A_Tb427v10	34000	35000	1.04753	BSF_ES						Chr9_3B_Tb427v10	288943	289118
Chr1_3A_Tb427v10	35000	36000	1.05543	BSF_ES						Chr10_3A_Tb427v10	1251466	1251641
Chr1_3A_Tb427v10	40000	41000	0.97048	BSF_ES						Chr10_3A_Tb427v10	1258080	1258255
Chr1_3A_Tb427v10	41000	42000	1.29381	BSF_ES						Chr10_3A_Tb427v10	1251008	1251183
Chr1_3A_Tb427v10	42000	43000	1.19809	BSF_ES						Chr10_3A_Tb427v10	1256506	1256681
Chr1_3A_Tb427v10	50000	51000	0.97018	BSF_ES						Chr10_3A_Tb427v10	1253191	1253366
Chr1_3A_Tb427v10	51000	52000	1.02156	BSF_ES						Chr10_3A_Tb427v10	1259272	1259447
Chr1_3A_Tb427v10	52000	53000	1.10696	BSF_ES						Chr10_3A_Tb427v10	1258324	1258499
Chr1_3A_Tb427v10	53000	54000	1.07567	BSF_ES						Chr10_3A_Tb427v10	1251086	1251261
Chr1_3A_Tb427v10	54000	55000	1.06388	BSF_ES						Chr10_3A_Tb427v10	1251534	1251709
Chr1_3A_Tb427v10	55000	56000	0.92072	BSF_ES						Chr10_3A_Tb427v10	1250579	1250754
Chr1_3A_Tb427v10	56000	57000	0.81906	BSF_ES						Chr10_3A_Tb427v10	1252499	1252674
Chr1_3A_Tb427v10	57000	58000	0.86351	BSF_ES						Chr10_3A_Tb427v10	1249994	1250169
Chr1_3A_Tb427v10	58000	59000	0.97293	BSF_ES						Chr10_3A_Tb427v10	1252528	1252703
Chr1_3A_Tb427v10	59000	60000	0.92661	BSF_ES						Chr10_3A_Tb427v10	1254049	1254224
Chr1_3A_Tb427v10	60000	61000	1.10672	BSF_ES						Chr10_3A_Tb427v10	1252197	1252372
Chr1_3A_Tb427v10	61000	62000	0.79427	BSF_ES						Chr10_3A_Tb427v10	1256623	1256798
Chr1_3A_Tb427v10	62000	63000	1.13817	BSF_ES						Chr10_3A_Tb427v10	1258363	1258538
Chr1_3A_Tb427v10	63000	64000	0.9622	BSF_ES						Chr10_3A_Tb427v10	1259467	1259642
Chr1_3A_Tb427v10	64000	65000	0.92403	BSF_ES						Chr10_3A_Tb427v10	1261079	1261254
Chr1_3A_Tb427v10	65000	66000	0.96272	BSF_ES						Chr10_3A_Tb427v10	1255453	1255628
Chr1_3A_Tb427v10	66000	67000	0.8765	BSF_ES						Chr10_3A_Tb427v10	1256233	1256408
Chr1_3A_Tb427v10	67000	68000	0.85865	BSF_ES						Chr10_3A_Tb427v10	1251281	1251456
Chr1_3A_Tb427v10	68000	69000	0.84581	BSF_ES						Chr10_3A_Tb427v10	1252957	1253132
Chr1_3A_Tb427v10	69000	70000	0.99093	BSF_ES						Chr10_3A_Tb427v10	1253425	1253600
Chr1_3A_Tb427v10	70000	71000	0.80627	BSF_ES						Chr10_3A_Tb427v10	42373	42548
Chr1_3A_Tb427v10	71000	72000	0.90384	BSF_ES						Chr10_3A_Tb427v10	1251437	1251612
Chr1_3A_Tb427v10	72000	73000	0.98296	BSF_ES						Chr10_3A_Tb427v10	1251651	1251826
Chr1_3A_Tb427v10	73000	74000	1.0519	BSF_ES						Chr10_3A_Tb427v10	1252470	1252645
Chr1_3A_Tb427v10	74000	75000	0.93078	BSF_ES						Chr10_3A_Tb427v10	1253542	1253717
Chr1_3A_Tb427v10	75000	76000	1.02647	BSF_ES						Chr10_3A_Tb427v10	1256155	1256330
Chr1_3A_Tb427v10	76000	77000	0.99649	BSF_ES						Chr10_3A_Tb427v10	1250072	1250247
Chr1_3A_Tb427v10	77000	78000	0.86071	BSF_ES						Chr10_3A_Tb427v10	1252723	1252898
Chr1_3A_Tb427v10	78000	79000	0.95797	BSF_ES						Chr10_3A_Tb427v10	1255570	1255745
Chr1_3A_Tb427v10	79000	80000	0.88002	BSF_ES						Chr10_3A_Tb427v10	1259311	1259486
Chr1_3A_Tb427v10	80000	81000	0.83572	BSF_ES						Chr10_3A_Tb427v10	1259350	1259525
Chr1_3A_Tb427v10	81000	82000	0.88077	BSF_ES						Chr10_3A_Tb427v10	1260317	1260492
Chr1_3A_Tb427v10	82000	83000	1.08192	BSF_ES						Chr10_3A_Tb427v10	1260434	1260609
Chr1_3A_Tb427v10	83000	84000	0.97605	BSF_ES						Chr10_3A_Tb427v10	1252275	1252450
Chr1_3A_Tb427v10	86000	87000	0.83642	BSF_ES						Chr10_3A_Tb427v10	1252801	1252976
Chr1_3A_Tb427v10	87000	88000	1.02056	BSF_ES						Chr10_3A_Tb427v10	1254166	1254341
Chr1_3A_Tb427v10	88000	89000	0.91366	BSF_ES						Chr10_3A_Tb427v10	1255063	1255238
Chr1_3A_Tb427v10	89000	90000	0.79451	BSF_ES						Chr10_3A_Tb427v10	1255960	1256135
Chr1_3A_Tb427v10	92000	93000	1.09856	BSF_ES						Chr10_3A_Tb427v10	1261558	1261733
Chr1_3A_Tb427v10	93000	94000	0.9407	BSF_ES						Chr10_3A_Tb427v10	1261597	1261772
Chr1_3A_Tb427v10	94000	95000	0.8002	BSF_ES						Chr10_3A_Tb427v10	1250696	1250871
Chr1_3A_Tb427v10	95000	96000	0.80766	BSF_ES						Chr10_3A_Tb427v10	1256194	1256369
Chr1_3A_Tb427v10	96000	97000	0.83807	BSF_ES						Chr10_3A_Tb427v10	1258568	1258743
Chr1_3A_Tb427v10	97000	98000	0.75079	BSF_ES						Chr10_3A_Tb427v10	1258607	1258782
Chr1_3A_Tb427v10	98000	99000	0.78504	BSF_ES						Chr10_3A_Tb427v10	1250267	1250442
Chr1_3A_Tb427v10	99000	100000	0.81635	BSF_ES						Chr10_3A_Tb427v10	1250462	1250637
Chr1_3A_Tb427v10	100000	101000	0.9256	BSF_ES						Chr10_3A_Tb427v10	1250891	1251066
Chr1_3A_Tb427v10	101000	102000	1.06503	BSF_ES						Chr10_3A_Tb427v10	1251963	1252138
Chr1_3A_Tb427v10	102000	103000	0.9186	BSF_ES						Chr10_3A_Tb427v10	1252314	1252489
Chr1_3A_Tb427v10	103000	104000	0.95757	BSF_ES						Chr10_3A_Tb427v10	1255882	1256057
Chr1_3A_Tb427v10	104000	105000	0.96628	BSF_ES						Chr10_3A_Tb427v10	1258207	1258382
Chr1_3A_Tb427v10	105000	106000	0.90314	BSF_ES						Chr10_3A_Tb427v10	1258246	1258421
Chr1_3A_Tb427v10	106000	107000	0.976	BSF_ES						Chr10_3A_Tb427v10	1251729	1251904
Chr1_3A_Tb427v10	107000	108000	0.91363	BSF_ES						Chr10_3A_Tb427v10	1252606	1252781
Chr1_3A_Tb427v10	108000	109000	0.99323	BSF_ES						Chr10_3A_Tb427v10	1256077	1256252
Chr1_3A_Tb427v10	109000	110000	0.93474	BSF_ES						Chr10_3A_Tb427v10	1259389	1259564
Chr1_3A_Tb427v10	110000	111000	0.92102	BSF_ES						Chr10_3A_Tb427v10	1260659	1260834
Chr1_3A_Tb427v10	111000	112000	0.79008	BSF_ES						Chr10_3A_Tb427v10	1251398	1251573
Chr1_3A_Tb427v10	112000	113000	0.82638	BSF_ES						Chr10_3A_Tb427v10	1251807	1251982
Chr1_3A_Tb427v10	113000	114000	0.89584	BSF_ES						Chr10_3A_Tb427v10	1252431	1252606
Chr1_3A_Tb427v10	114000	115000	0.94248	BSF_ES						Chr10_3A_Tb427v10	1256584	1256759
Chr1_3A_Tb427v10	115000	116000	0.98223	BSF_ES						Chr10_3A_Tb427v10	1258285	1258460
Chr1_3A_Tb427v10	116000	117000	1.093	BSF_ES						Chr10_3A_Tb427v10	1258685	1258860
Chr1_3A_Tb427v10	117000	118000	1.12077	BSF_ES						Chr10_3A_Tb427v10	1251573	1251748
Chr1_3A_Tb427v10	118000	119000	0.95737	BSF_ES						Chr10_3A_Tb427v10	1253035	1253210
Chr1_3A_Tb427v10	119000	120000	0.82606	BSF_ES						Chr10_3A_Tb427v10	1253854	1254029
Chr1_3A_Tb427v10	120000	121000	1.04413	BSF_ES						Chr10_3A_Tb427v10	1254361	1254536
Chr1_3A_Tb427v10	121000	122000	1.03631	BSF_ES						Chr10_3A_Tb427v10	1254478	1254653
Chr1_3A_Tb427v10	122000	123000	0.962	BSF_ES						Chr10_3A_Tb427v10	1254556	1254731
Chr1_3A_Tb427v10	123000	124000	0.83962	BSF_ES						Chr10_3A_Tb427v10	1255024	1255199
Chr1_3A_Tb427v10	124000	125000	0.89672	BSF_ES						Chr10_3A_Tb427v10	1257865	1258040
Chr1_3A_Tb427v10	125000	126000	1.17271	BSF_ES						Chr10_3A_Tb427v10	1258646	1258821
Chr1_3A_Tb427v10	126000	127000	1.02971	BSF_ES						Chr10_3A_Tb427v10	1254868	1255043
Chr1_3A_Tb427v10	127000	128000	0.94201	BSF_ES						Chr10_3A_Tb427v10	1255414	1255589
Chr1_3A_Tb427v10	128000	129000	0.98388	BSF_ES						Chr10_3A_Tb427v10	1256467	1256642
Chr1_3A_Tb427v10	129000	130000	0.9801	BSF_ES						Chr10_3A_Tb427v10	1254595	1254770
Chr1_3A_Tb427v10	130000	131000	0.84598	BSF_ES						Chr10_3A_Tb427v10	1252538	1252713
Chr1_3A_Tb427v10	131000	132000	0.98	BSF_ES						Chr10_3A_Tb427v10	1262233	1262408
Chr1_3A_Tb427v10	132000	133000	0.93063	BSF_ES						Chr10_3A_Tb427v10	1251495	1251670
Chr1_3A_Tb427v10	133000	134000	0.81187	BSF_ES						Chr10_3A_Tb427v10	1253659	1253834
Chr1_3A_Tb427v10	134000	135000	0.94783	BSF_ES						Chr10_3A_Tb427v10	1254244	1254419
Chr1_3A_Tb427v10	135000	136000	1.02603	BSF_ES						Chr10_3A_Tb427v10	1259428	1259603
Chr1_3A_Tb427v10	136000	137000	1.03693	BSF_ES						Chr10_3A_Tb427v10	1261040	1261215
Chr1_3A_Tb427v10	137000	138000	0.83267	BSF_ES						Chr10_3A_Tb427v10	1255531	1255706
Chr1_3A_Tb427v10	138000	139000	0.72208	BSF_ES						Chr10_3A_Tb427v10	1255765	1255940
Chr1_3A_Tb427v10	139000	140000	0.90168	BSF_ES						Chr10_3A_Tb427v10	1258763	1258938
Chr1_3A_Tb427v10	140000	141000	0.85657	BSF_ES						Chr10_3A_Tb427v10	1260395	1260570
Chr1_3A_Tb427v10	141000	142000	0.92694	BSF_ES						Chr10_3A_Tb427v10	1249916	1250091
Chr1_3A_Tb427v10	142000	143000	0.97116	BSF_ES						Chr10_3A_Tb427v10	1250150	1250325
Chr1_3A_Tb427v10	143000	144000	1.1286	BSF_ES						Chr10_3A_Tb427v10	1250423	1250598
Chr1_3A_Tb427v10	144000	145000	0.99289	BSF_ES						Chr10_3A_Tb427v10	1250540	1250715
Chr1_3A_Tb427v10	145000	146000	0.92449	BSF_ES						Chr10_3A_Tb427v10	1250852	1251027
Chr1_3A_Tb427v10	146000	147000	0.92986	BSF_ES						Chr10_3A_Tb427v10	1251924	1252099
Chr1_3A_Tb427v10	147000	148000	1.00497	BSF_ES						Chr10_3A_Tb427v10	1252158	1252333
Chr1_3A_Tb427v10	148000	149000	1.04739	BSF_ES						Chr10_3A_Tb427v10	1253074	1253249
Chr1_3A_Tb427v10	149000	150000	0.91453	BSF_ES						Chr10_3A_Tb427v10	1253152	1253327
Chr1_3A_Tb427v10	150000	151000	0.89248	BSF_ES						Chr10_3A_Tb427v10	1253386	1253561
Chr1_3A_Tb427v10	151000	152000	0.89897	BSF_ES						Chr10_3A_Tb427v10	1251164	1251339
Chr1_3A_Tb427v10	152000	153000	0.98727	BSF_ES						Chr10_3A_Tb427v10	1252080	1252255
Chr1_3A_Tb427v10	153000	154000	1.01841	BSF_ES						Chr10_3A_Tb427v10	1254751	1254926
Chr1_3A_Tb427v10	154000	155000	1.01843	BSF_ES						Chr10_3A_Tb427v10	1255297	1255472
Chr1_3A_Tb427v10	155000	156000	0.88719	BSF_ES						Chr10_3A_Tb427v10	1255336	1255511
Chr1_3A_Tb427v10	156000	157000	0.91581	BSF_ES						Chr10_3B_Tb427v10	274224	274399
Chr1_3A_Tb427v10	157000	158000	0.87285	BSF_ES						Chr10_3B_Tb427v10	274195	274370
Chr1_3A_Tb427v10	158000	159000	0.83941	BSF_ES						Chr11_3A_Tb427v10	781459	781634
Chr1_3A_Tb427v10	159000	160000	1.01195	BSF_ES						Chr11_3A_Tb427v10	780824	780999
Chr1_3A_Tb427v10	160000	161000	0.92519	BSF_ES						Chr11_3A_Tb427v10	781875	782050
Chr1_3A_Tb427v10	161000	162000	0.90378	BSF_ES						Chr11_3A_Tb427v10	788743	788918
Chr1_3A_Tb427v10	162000	163000	0.72047	BSF_ES						Chr11_3A_Tb427v10	787181	787356
Chr1_3A_Tb427v10	163000	164000	0.92795	BSF_ES						Chr11_3A_Tb427v10	790376	790551
Chr1_3A_Tb427v10	164000	165000	0.89535	BSF_ES						Chr11_3A_Tb427v10	788920	789095
Chr1_3A_Tb427v10	167000	168000	1.05022	BSF_ES						Chr11_3A_Tb427v10	790140	790315
Chr1_3A_Tb427v10	168000	169000	0.84663	BSF_ES						Chr11_3A_Tb427v10	791046	791221
Chr1_3A_Tb427v10	169000	170000	1.07389	BSF_ES						Chr11_3A_Tb427v10	791282	791457
Chr1_3A_Tb427v10	170000	171000	0.86818	BSF_ES						Chr11_3A_Tb427v10	789156	789331
Chr1_3A_Tb427v10	171000	172000	1.0718	BSF_ES						Chr11_3A_Tb427v10	780232	780407
Chr1_3A_Tb427v10	172000	173000	0.82688	BSF_ES						Chr11_3A_Tb427v10	783956	784131
Chr1_3A_Tb427v10	173000	174000	0.79721	BSF_ES						Chr11_3A_Tb427v10	789727	789902
Chr1_3A_Tb427v10	174000	175000	0.84828	BSF_ES						Chr11_3A_Tb427v10	784055	784230
Chr1_3A_Tb427v10	175000	176000	0.66124	BSF_ES						Chr11_3A_Tb427v10	788111	788286
Chr1_3A_Tb427v10	176000	177000	0.88893	BSF_ES						Chr11_3A_Tb427v10	787004	787179
Chr1_3A_Tb427v10	177000	178000	1.02114	BSF_ES						Chr11_3A_Tb427v10	788309	788484
Chr1_3A_Tb427v10	178000	179000	1.09958	BSF_ES						Chr11_3A_Tb427v10	781816	781991
Chr1_3A_Tb427v10	179000	180000	0.81892	BSF_ES						Chr11_3A_Tb427v10	782529	782704
Chr1_3A_Tb427v10	180000	181000	0.87908	BSF_ES						Chr11_3A_Tb427v10	783996	784171
Chr1_3A_Tb427v10	181000	182000	1.01339	BSF_ES						Chr11_3A_Tb427v10	789452	789627
Chr1_3A_Tb427v10	182000	183000	0.92465	BSF_ES						Chr11_3A_Tb427v10	789806	789981
Chr1_3A_Tb427v10	183000	184000	0.95845	BSF_ES						Chr11_3B_Tb427v10	901222	901397
Chr1_3A_Tb427v10	184000	185000	1.0904	BSF_ES						Chr11_3B_Tb427v10	901319	901494
Chr1_3A_Tb427v10	185000	186000	0.91791	BSF_ES						Chr11_3B_Tb427v10	901689	901864
Chr1_3A_Tb427v10	186000	187000	0.92656	BSF_ES						Chr11_3B_Tb427v10	901974	902149
Chr1_3A_Tb427v10	187000	188000	0.84824	BSF_ES						Chr11_3B_Tb427v10	902434	902609
Chr1_3A_Tb427v10	189000	190000	0.99166	BSF_ES						Chr11_3B_Tb427v10	901193	901368
Chr1_3A_Tb427v10	190000	191000	0.91101	BSF_ES						Chr11_3B_Tb427v10	901290	901465
Chr1_3A_Tb427v10	191000	192000	0.90625	BSF_ES						Chr11_3B_Tb427v10	902032	902207
Chr1_3A_Tb427v10	192000	193000	1.08952	BSF_ES						Chr11_3B_Tb427v10	902492	902667
Chr1_3A_Tb427v10	193000	194000	0.87587	BSF_ES						Chr11_3B_Tb427v10	903211	903386
Chr1_3A_Tb427v10	194000	195000	0.83499	BSF_ES						Chr11_3B_Tb427v10	904095	904270
Chr1_3A_Tb427v10	195000	196000	0.96463	BSF_ES						Chr11_3B_Tb427v10	901455	901630
Chr1_3A_Tb427v10	196000	197000	1.01308	BSF_ES						Chr11_3B_Tb427v10	901348	901523
Chr1_3A_Tb427v10	197000	198000	1.16716	BSF_ES						Tb427VSG-1117_unitig_Tb427v10	517	692
Chr1_3A_Tb427v10	198000	199000	0.94575	BSF_ES						Tb427VSG-1117_unitig_Tb427v10	183	358
Chr1_3A_Tb427v10	201000	202000	0.79302	BSF_ES						Tb427VSG-1117_unitig_Tb427v10	1039	1214
Chr1_3A_Tb427v10	203000	204000	1.09798	BSF_ES						Tb427VSG-1117_unitig_Tb427v10	361	536
Chr1_3A_Tb427v10	204000	205000	0.98837	BSF_ES						Tb427VSG-1117_unitig_Tb427v10	7	182
Chr1_3A_Tb427v10	205000	206000	0.89435	BSF_ES						Tb427VSG-1117_unitig_Tb427v10	692	867
Chr1_3A_Tb427v10	206000	207000	0.96369	BSF_ES						Tb427VSG-1117_unitig_Tb427v10	693	868
Chr1_3A_Tb427v10	207000	208000	0.80597	BSF_ES						Tb427VSG-1117_unitig_Tb427v10	868	1043
Chr1_3A_Tb427v10	208000	209000	0.93658	BSF_ES						Tb427VSG-1117_unitig_Tb427v10	857	1032
Chr1_3A_Tb427v10	209000	210000	0.88471	BSF_ES						Tb427VSG-1849_unitig_Tb427v10	10473	10648
Chr1_3A_Tb427v10	210000	211000	0.88868	BSF_ES						Tb427VSG-1849_unitig_Tb427v10	7227	7402
Chr1_3A_Tb427v10	212000	213000	1.10344	BSF_ES						Tb427VSG-1849_unitig_Tb427v10	9765	9940
Chr1_3A_Tb427v10	213000	214000	1.11422	BSF_ES						Tb427VSG-1849_unitig_Tb427v10	9942	10117
Chr1_3A_Tb427v10	214000	215000	0.96303	BSF_ES						Tb427VSG-1849_unitig_Tb427v10	10119	10294
Chr1_3A_Tb427v10	215000	216000	1.07564	BSF_ES						Tb427VSG-1849_unitig_Tb427v10	97	272
Chr1_3A_Tb427v10	216000	217000	0.90218	BSF_ES						Tb427VSG-1849_unitig_Tb427v10	1507	1682
Chr1_3A_Tb427v10	217000	218000	0.88171	BSF_ES						Tb427VSG-1849_unitig_Tb427v10	5793	5968
Chr1_3A_Tb427v10	218000	219000	0.94503	BSF_ES						Tb427VSG-1849_unitig_Tb427v10	9057	9232
Chr1_3A_Tb427v10	219000	220000	0.95323	BSF_ES						Tb427VSG-1849_unitig_Tb427v10	9588	9763
Chr1_3A_Tb427v10	220000	221000	1.00075	BSF_ES						Tb427VSG-1849_unitig_Tb427v10	10296	10471
Chr1_3A_Tb427v10	221000	222000	0.85088	BSF_ES						Tb427VSG-1849_unitig_Tb427v10	10649	10824
Chr1_3A_Tb427v10	222000	223000	0.94999	BSF_ES						Tb427VSG-1849_unitig_Tb427v10	5616	5791
Chr1_3A_Tb427v10	223000	224000	0.9309	BSF_ES						Tb427VSG-1849_unitig_Tb427v10	9411	9586
Chr1_3A_Tb427v10	224000	225000	1.01134	BSF_ES						Tb427VSG-1849_unitig_Tb427v10	978	1153
Chr1_3A_Tb427v10	225000	226000	0.81635	BSF_ES						Tb427VSG-1849_unitig_Tb427v10	2917	3092
Chr1_3A_Tb427v10	226000	227000	0.84918	BSF_ES						Tb427VSG-1849_unitig_Tb427v10	3622	3797
Chr1_3A_Tb427v10	229000	230000	0.9126	BSF_ES						Tb427VSG-1849_unitig_Tb427v10	4557	4732
Chr1_3A_Tb427v10	230000	231000	0.82035	BSF_ES						Tb427VSG-1849_unitig_Tb427v10	5086	5261
Chr1_3A_Tb427v10	231000	232000	1.2389	BSF_ES						Tb427VSG-1849_unitig_Tb427v10	7050	7225
Chr1_3A_Tb427v10	232000	233000	0.99831	BSF_ES						Tb427VSG-1849_unitig_Tb427v10	6873	7048
Chr1_3A_Tb427v10	233000	234000	0.86634	BSF_ES						Tb427VSG-1849_unitig_Tb427v10	7778	7953
Chr1_3A_Tb427v10	234000	235000	0.81769	BSF_ES						Tb427VSG-1849_unitig_Tb427v10	8329	8504
Chr1_3A_Tb427v10	235000	236000	0.87699	BSF_ES						Tb427VSG-1849_unitig_Tb427v10	8880	9055
Chr1_3A_Tb427v10	236000	237000	0.98117	BSF_ES						Tb427VSG-1849_unitig_Tb427v10	9234	9409
Chr1_3A_Tb427v10	237000	238000	0.85808	BSF_ES						Tb427VSG-1849_unitig_Tb427v10	1860	2035
Chr1_3A_Tb427v10	238000	239000	0.89524	BSF_ES						Tb427VSG-1849_unitig_Tb427v10	4204	4379
Chr1_3A_Tb427v10	241000	242000	1.04441	BSF_ES						Tb427VSG-1849_unitig_Tb427v10	5263	5438
Chr1_3A_Tb427v10	242000	243000	1.07989	BSF_ES						Tb427VSG-1849_unitig_Tb427v10	6343	6518
Chr1_3A_Tb427v10	243000	244000	1.01562	BSF_ES						Tb427VSG-1849_unitig_Tb427v10	7404	7579
Chr1_3A_Tb427v10	244000	245000	1.01748	BSF_ES						Tb427VSG-1849_unitig_Tb427v10	6146	6321
Chr1_3A_Tb427v10	245000	246000	1.05624	BSF_ES						Tb427VSG-1849_unitig_Tb427v10	6520	6695
Chr1_3A_Tb427v10	246000	247000	0.97657	BSF_ES						Tb427VSG-1849_unitig_Tb427v10	7581	7756
Chr1_3A_Tb427v10	247000	248000	0.81064	BSF_ES						Tb427VSG-1849_unitig_Tb427v10	8152	8327
Chr1_3A_Tb427v10	248000	249000	1.08962	BSF_ES						Tb427VSG-1849_unitig_Tb427v10	8506	8681
Chr1_3A_Tb427v10	249000	250000	0.87807	BSF_ES						Tb427VSG-1849_unitig_Tb427v10	1683	1858
Chr1_3A_Tb427v10	250000	251000	1.08907	BSF_ES						Tb427VSG-1849_unitig_Tb427v10	2388	2563
Chr1_3A_Tb427v10	251000	252000	1.13731	BSF_ES						Tb427VSG-1849_unitig_Tb427v10	2564	2739
Chr1_3A_Tb427v10	252000	253000	0.84229	BSF_ES						Tb427VSG-1849_unitig_Tb427v10	3093	3268
Chr1_3A_Tb427v10	253000	254000	0.97986	BSF_ES						Tb427VSG-1849_unitig_Tb427v10	3269	3444
Chr1_3A_Tb427v10	254000	255000	0.92657	BSF_ES						Tb427VSG-1849_unitig_Tb427v10	273	448
Chr1_3A_Tb427v10	255000	256000	0.78733	BSF_ES						Tb427VSG-1849_unitig_Tb427v10	2036	2211
Chr1_3A_Tb427v10	256000	257000	0.91803	BSF_ES						Tb427VSG-1849_unitig_Tb427v10	2212	2387
Chr1_3A_Tb427v10	257000	258000	0.97449	BSF_ES						Tb427VSG-1849_unitig_Tb427v10	3798	3973
Chr1_3A_Tb427v10	258000	259000	0.87749	BSF_ES						Tb427VSG-1849_unitig_Tb427v10	4734	4909
Chr1_3A_Tb427v10	259000	260000	0.89644	BSF_ES						Tb427VSG-1849_unitig_Tb427v10	5970	6145
Chr1_3A_Tb427v10	260000	261000	1.00279	BSF_ES						Tb427VSG-1849_unitig_Tb427v10	6697	6872
Chr1_3A_Tb427v10	261000	262000	0.83939	BSF_ES						Tb427VSG-1849_unitig_Tb427v10	449	624
Chr1_3A_Tb427v10	262000	263000	0.70359	BSF_ES						Tb427VSG-1849_unitig_Tb427v10	625	800
Chr1_3A_Tb427v10	263000	264000	0.94567	BSF_ES						Tb427VSG-1849_unitig_Tb427v10	801	976
Chr1_3A_Tb427v10	264000	265000	0.787	BSF_ES						Tb427VSG-1849_unitig_Tb427v10	1330	1505
Chr1_3A_Tb427v10	266000	267000	0.86051	BSF_ES						Tb427VSG-1849_unitig_Tb427v10	2740	2915
Chr1_3A_Tb427v10	267000	268000	0.83185	BSF_ES						Tb427VSG-1849_unitig_Tb427v10	3445	3620
Chr1_3A_Tb427v10	268000	269000	0.90734	BSF_ES						Tb427VSG-1849_unitig_Tb427v10	7955	8130
Chr1_3A_Tb427v10	269000	270000	0.92925	BSF_ES						Tb427VSG-1849_unitig_Tb427v10	8683	8858
Chr1_3A_Tb427v10	270000	271000	0.98709	BSF_ES						Tb427VSG-1849_unitig_Tb427v10	1154	1329
Chr1_3A_Tb427v10	271000	272000	1.04247	BSF_ES						Tb427VSG-1849_unitig_Tb427v10	3974	4149
Chr1_3A_Tb427v10	272000	273000	0.94812	BSF_ES						Tb427VSG-1849_unitig_Tb427v10	4381	4556
Chr1_3A_Tb427v10	273000	274000	0.86235	BSF_ES						Tb427VSG-1849_unitig_Tb427v10	5440	5615
Chr1_3A_Tb427v10	274000	275000	0.98713	BSF_ES						Tb427VSG-1849_unitig_Tb427v10	4910	5085
Chr1_3A_Tb427v10	275000	276000	0.81117	BSF_ES						Tb427VSG-2075_unitig_Tb427v10	2753	2928
Chr1_3A_Tb427v10	276000	277000	1.01623	BSF_ES						Tb427VSG-2075_unitig_Tb427v10	2222	2397
Chr1_3A_Tb427v10	277000	278000	0.86612	BSF_ES						Tb427VSG-2075_unitig_Tb427v10	1868	2043
Chr1_3A_Tb427v10	278000	279000	0.91165	BSF_ES						Tb427VSG-2075_unitig_Tb427v10	1691	1866
Chr1_3A_Tb427v10	279000	280000	0.96458	BSF_ES						Tb427VSG-2075_unitig_Tb427v10	827	1002
Chr1_3A_Tb427v10	280000	281000	0.99283	BSF_ES						Tb427VSG-2075_unitig_Tb427v10	1004	1179
Chr1_3A_Tb427v10	281000	282000	1.00407	BSF_ES						Tb427VSG-2075_unitig_Tb427v10	1514	1689
Chr1_3A_Tb427v10	282000	283000	0.94788	BSF_ES						Tb427VSG-2075_unitig_Tb427v10	2399	2574
Chr1_3A_Tb427v10	283000	284000	0.76523	BSF_ES						Tb427VSG-2075_unitig_Tb427v10	2576	2751
Chr1_3A_Tb427v10	284000	285000	0.99336	BSF_ES						Tb427VSG-2075_unitig_Tb427v10	2045	2220
Chr1_3A_Tb427v10	285000	286000	1.10315	BSF_ES						Tb427VSG-2075_unitig_Tb427v10	496	671
Chr1_3A_Tb427v10	286000	287000	0.77347	BSF_ES						Tb427VSG-2075_unitig_Tb427v10	1181	1356
Chr1_3A_Tb427v10	287000	288000	1.05251	BSF_ES						Tb427VSG-2075_unitig_Tb427v10	1357	1532
Chr1_3A_Tb427v10	288000	289000	1.02787	BSF_ES						Tb427VSG-2075_unitig_Tb427v10	672	847
Chr1_3A_Tb427v10	289000	290000	0.96344	BSF_ES						Tb427VSG-2075_unitig_Tb427v10	143	318
Chr1_3A_Tb427v10	290000	291000	0.87581	BSF_ES						Tb427VSG-2075_unitig_Tb427v10	319	494
Chr1_3A_Tb427v10	291000	292000	0.95924	BSF_ES						Tb427VSG-2075_unitig_Tb427v10	320	495
Chr1_3A_Tb427v10	292000	293000	1.02773	BSF_ES						Tb427VSG-23_unitig_Tb427v10	4144	4319
Chr1_3A_Tb427v10	293000	294000	0.90914	BSF_ES						Tb427VSG-23_unitig_Tb427v10	8741	8916
Chr1_3A_Tb427v10	294000	295000	0.96272	BSF_ES						Tb427VSG-23_unitig_Tb427v10	234	409
Chr1_3A_Tb427v10	295000	296000	0.8487	BSF_ES						Tb427VSG-23_unitig_Tb427v10	4497	4672
Chr1_3A_Tb427v10	296000	297000	0.90491	BSF_ES						Tb427VSG-23_unitig_Tb427v10	6971	7146
Chr1_3A_Tb427v10	297000	298000	0.98863	BSF_ES						Tb427VSG-23_unitig_Tb427v10	7326	7501
Chr1_3A_Tb427v10	298000	299000	0.98304	BSF_ES						Tb427VSG-23_unitig_Tb427v10	608	783
Chr1_3A_Tb427v10	299000	300000	0.87631	BSF_ES						Tb427VSG-23_unitig_Tb427v10	4851	5026
Chr1_3A_Tb427v10	300000	301000	1.03111	BSF_ES						Tb427VSG-23_unitig_Tb427v10	8564	8739
Chr1_3A_Tb427v10	301000	302000	0.89672	BSF_ES						Tb427VSG-23_unitig_Tb427v10	9115	9290
Chr1_3A_Tb427v10	302000	303000	0.90803	BSF_ES						Tb427VSG-23_unitig_Tb427v10	3967	4142
Chr1_3A_Tb427v10	303000	304000	0.7898	BSF_ES						Tb427VSG-23_unitig_Tb427v10	8210	8385
Chr1_3A_Tb427v10	304000	305000	1.02943	BSF_ES						Tb427VSG-23_unitig_Tb427v10	1847	2022
Chr1_3A_Tb427v10	305000	306000	0.91146	BSF_ES						Tb427VSG-23_unitig_Tb427v10	2024	2199
Chr1_3A_Tb427v10	306000	307000	0.89958	BSF_ES						Tb427VSG-23_unitig_Tb427v10	2201	2376
Chr1_3A_Tb427v10	309000	310000	0.81571	BSF_ES						Tb427VSG-23_unitig_Tb427v10	2378	2553
Chr1_3A_Tb427v10	310000	311000	0.87028	BSF_ES						Tb427VSG-23_unitig_Tb427v10	3083	3258
Chr1_3A_Tb427v10	311000	312000	0.97585	BSF_ES						Tb427VSG-23_unitig_Tb427v10	3613	3788
Chr1_3A_Tb427v10	312000	313000	0.94085	BSF_ES						Tb427VSG-23_unitig_Tb427v10	4674	4849
Chr1_3A_Tb427v10	313000	314000	1.03981	BSF_ES						Tb427VSG-23_unitig_Tb427v10	5735	5910
Chr1_3A_Tb427v10	314000	315000	1.01574	BSF_ES						Tb427VSG-23_unitig_Tb427v10	6441	6616
Chr1_3A_Tb427v10	315000	316000	0.84167	BSF_ES						Tb427VSG-23_unitig_Tb427v10	6794	6969
Chr1_3A_Tb427v10	316000	317000	0.93376	BSF_ES						Tb427VSG-23_unitig_Tb427v10	7680	7855
Chr1_3A_Tb427v10	317000	318000	0.92905	BSF_ES						Tb427VSG-23_unitig_Tb427v10	7857	8032
Chr1_3A_Tb427v10	318000	319000	1.01853	BSF_ES						Tb427VSG-23_unitig_Tb427v10	8387	8562
Chr1_3A_Tb427v10	319000	320000	0.78975	BSF_ES						Tb427VSG-23_unitig_Tb427v10	6264	6439
Chr1_3A_Tb427v10	320000	321000	0.93335	BSF_ES						Tb427VSG-23_unitig_Tb427v10	57	232
Chr1_3A_Tb427v10	321000	322000	0.8696	BSF_ES						Tb427VSG-23_unitig_Tb427v10	3260	3435
Chr1_3A_Tb427v10	322000	323000	0.83096	BSF_ES						Tb427VSG-23_unitig_Tb427v10	3790	3965
Chr1_3A_Tb427v10	323000	324000	0.9918	BSF_ES						Tb427VSG-23_unitig_Tb427v10	5028	5203
Chr1_3A_Tb427v10	324000	325000	0.99038	BSF_ES						Tb427VSG-23_unitig_Tb427v10	1318	1493
Chr1_3A_Tb427v10	325000	326000	0.91384	BSF_ES						Tb427VSG-23_unitig_Tb427v10	945	1120
Chr1_3A_Tb427v10	326000	327000	0.99592	BSF_ES						Tb427VSG-23_unitig_Tb427v10	8918	9093
Chr1_3A_Tb427v10	327000	328000	0.88603	BSF_ES						Tb427VSG-23_unitig_Tb427v10	7503	7678
Chr1_3A_Tb427v10	328000	329000	1.01706	BSF_ES						Tb427VSG-23_unitig_Tb427v10	3437	3612
Chr1_3A_Tb427v10	331000	332000	0.92578	BSF_ES						Tb427VSG-23_unitig_Tb427v10	6618	6793
Chr1_3A_Tb427v10	332000	333000	0.95854	BSF_ES						Tb427VSG-23_unitig_Tb427v10	8034	8209
Chr1_3A_Tb427v10	333000	334000	1.03698	BSF_ES						Tb427VSG-23_unitig_Tb427v10	5912	6087
Chr1_3A_Tb427v10	334000	335000	0.91814	BSF_ES						Tb427VSG-23_unitig_Tb427v10	1495	1670
Chr1_3A_Tb427v10	335000	336000	0.90959	BSF_ES						Tb427VSG-23_unitig_Tb427v10	2555	2730
Chr1_3A_Tb427v10	336000	337000	0.95463	BSF_ES						Tb427VSG-23_unitig_Tb427v10	6088	6263
Chr1_3A_Tb427v10	337000	338000	0.90778	BSF_ES						Tb427VSG-23_unitig_Tb427v10	4321	4496
Chr1_3A_Tb427v10	338000	339000	0.96946	BSF_ES						Tb427VSG-23_unitig_Tb427v10	5381	5556
Chr1_3A_Tb427v10	339000	340000	1.02312	BSF_ES						Tb427VSG-23_unitig_Tb427v10	1142	1317
Chr1_3A_Tb427v10	340000	341000	1.07435	BSF_ES						Tb427VSG-23_unitig_Tb427v10	2731	2906
Chr1_3A_Tb427v10	341000	342000	0.89553	BSF_ES						Tb427VSG-23_unitig_Tb427v10	2907	3082
Chr1_3A_Tb427v10	342000	343000	0.89311	BSF_ES						Tb427VSG-23_unitig_Tb427v10	5205	5380
Chr1_3A_Tb427v10	343000	344000	0.95842	BSF_ES						Tb427VSG-23_unitig_Tb427v10	411	586
Chr1_3A_Tb427v10	344000	345000	0.99216	BSF_ES						Tb427VSG-23_unitig_Tb427v10	785	960
Chr1_3A_Tb427v10	345000	346000	0.93469	BSF_ES						Tb427VSG-23_unitig_Tb427v10	5558	5733
Chr1_3A_Tb427v10	346000	347000	1.12168	BSF_ES						Tb427VSG-23_unitig_Tb427v10	1671	1846
Chr1_3A_Tb427v10	347000	348000	0.97822	BSF_ES						Tb427VSG-23_unitig_Tb427v10	7149	7324
Chr1_3A_Tb427v10	348000	349000	0.96945	BSF_ES						Tb427VSG-23_unitig_Tb427v10	1670	1845
Chr1_3A_Tb427v10	349000	350000	0.94889	BSF_ES						Tb427VSG-23_unitig_Tb427v10	5557	5732
Chr1_3A_Tb427v10	350000	351000	0.87083	BSF_ES						Tb427VSG-23_unitig_Tb427v10	7148	7323
Chr1_3A_Tb427v10	351000	352000	0.84156	BSF_ES						Tb427VSG-3340_unitig_Tb427v10	7099	7274
Chr1_3A_Tb427v10	352000	353000	0.98002	BSF_ES						Tb427VSG-3340_unitig_Tb427v10	3247	3422
Chr1_3A_Tb427v10	353000	354000	0.92326	BSF_ES						Tb427VSG-3340_unitig_Tb427v10	599	774
Chr1_3A_Tb427v10	354000	355000	1.00481	BSF_ES						Tb427VSG-3340_unitig_Tb427v10	7609	7784
Chr1_3A_Tb427v10	355000	356000	0.85132	BSF_ES						Tb427VSG-3340_unitig_Tb427v10	5428	5603
Chr1_3A_Tb427v10	356000	357000	1.09357	BSF_ES						Tb427VSG-3340_unitig_Tb427v10	66	241
Chr1_3A_Tb427v10	357000	358000	0.80046	BSF_ES						Tb427VSG-3340_unitig_Tb427v10	1678	1853
Chr1_3A_Tb427v10	358000	359000	0.89932	BSF_ES						Tb427VSG-3340_unitig_Tb427v10	1855	2030
Chr1_3A_Tb427v10	359000	360000	0.95295	BSF_ES						Tb427VSG-3340_unitig_Tb427v10	2343	2518
Chr1_3A_Tb427v10	360000	361000	1.0163	BSF_ES						Tb427VSG-3340_unitig_Tb427v10	2696	2871
Chr1_3A_Tb427v10	363000	364000	0.92572	BSF_ES						Tb427VSG-3340_unitig_Tb427v10	3954	4129
Chr1_3A_Tb427v10	364000	365000	0.91644	BSF_ES						Tb427VSG-3340_unitig_Tb427v10	4504	4679
Chr1_3A_Tb427v10	365000	366000	0.81132	BSF_ES						Tb427VSG-3340_unitig_Tb427v10	4858	5033
Chr1_3A_Tb427v10	366000	367000	0.97624	BSF_ES						Tb427VSG-3340_unitig_Tb427v10	6352	6527
Chr1_3A_Tb427v10	367000	368000	0.98707	BSF_ES						Tb427VSG-3340_unitig_Tb427v10	6706	6881
Chr1_3A_Tb427v10	368000	369000	1.01312	BSF_ES						Tb427VSG-3340_unitig_Tb427v10	7275	7450
Chr1_3A_Tb427v10	369000	370000	0.94897	BSF_ES						Tb427VSG-3340_unitig_Tb427v10	952	1127
Chr1_3A_Tb427v10	370000	371000	0.98143	BSF_ES						Tb427VSG-3340_unitig_Tb427v10	2893	3068
Chr1_3A_Tb427v10	371000	372000	0.99492	BSF_ES						Tb427VSG-3340_unitig_Tb427v10	3070	3245
Chr1_3A_Tb427v10	372000	373000	1.11875	BSF_ES						Tb427VSG-3340_unitig_Tb427v10	3778	3953
Chr1_3A_Tb427v10	373000	374000	0.96252	BSF_ES						Tb427VSG-3340_unitig_Tb427v10	4131	4306
Chr1_3A_Tb427v10	374000	375000	0.97542	BSF_ES						Tb427VSG-3340_unitig_Tb427v10	4681	4856
Chr1_3A_Tb427v10	375000	376000	0.89254	BSF_ES						Tb427VSG-3340_unitig_Tb427v10	5604	5779
Chr1_3A_Tb427v10	399000	400000	1.21343	BSF_ES						Tb427VSG-3340_unitig_Tb427v10	5781	5956
Chr1_3A_Tb427v10	400000	401000	1.16111	BSF_ES						Tb427VSG-3340_unitig_Tb427v10	776	951
Chr1_3A_Tb427v10	401000	402000	1.09635	BSF_ES						Tb427VSG-3340_unitig_Tb427v10	5958	6133
Chr1_3A_Tb427v10	402000	403000	0.95254	BSF_ES						Tb427VSG-3340_unitig_Tb427v10	1129	1304
Chr1_3A_Tb427v10	403000	404000	0.82303	BSF_ES						Tb427VSG-3340_unitig_Tb427v10	6529	6704
Chr1_3A_Tb427v10	404000	405000	0.87232	BSF_ES						Tb427VSG-3340_unitig_Tb427v10	2519	2694
Chr1_3A_Tb427v10	405000	406000	1.01267	BSF_ES						Tb427VSG-3340_unitig_Tb427v10	5231	5406
Chr1_3A_Tb427v10	406000	407000	0.95619	BSF_ES						Tb427VSG-3340_unitig_Tb427v10	6155	6330
Chr1_3A_Tb427v10	407000	408000	0.9301	BSF_ES						Tb427VSG-3340_unitig_Tb427v10	8297	8472
Chr1_3A_Tb427v10	408000	409000	0.90324	BSF_ES						Tb427VSG-3340_unitig_Tb427v10	7982	8157
Chr1_3A_Tb427v10	409000	410000	1.00503	BSF_ES						Tb427VSG-3340_unitig_Tb427v10	8474	8649
Chr1_3A_Tb427v10	410000	411000	0.89279	BSF_ES						Tb427VSG-3340_unitig_Tb427v10	7452	7627
Chr1_3A_Tb427v10	411000	412000	0.828	BSF_ES						Tb427VSG-3340_unitig_Tb427v10	8944	9119
Chr1_3A_Tb427v10	412000	413000	0.93851	BSF_ES						Tb427VSG-3340_unitig_Tb427v10	9120	9295
Chr1_3A_Tb427v10	413000	414000	0.9769	BSF_ES						Tb427VSG-3340_unitig_Tb427v10	8631	8806
Chr1_3A_Tb427v10	414000	415000	0.90902	BSF_ES						Tb427VSG-3340_unitig_Tb427v10	2166	2341
Chr1_3A_Tb427v10	415000	416000	0.90541	BSF_ES						Tb427VSG-3340_unitig_Tb427v10	243	418
Chr1_3A_Tb427v10	416000	417000	0.80975	BSF_ES						Tb427VSG-3340_unitig_Tb427v10	1305	1480
Chr1_3A_Tb427v10	417000	418000	1.05088	BSF_ES						Tb427VSG-3340_unitig_Tb427v10	4308	4483
Chr1_3A_Tb427v10	418000	419000	0.93601	BSF_ES						Tb427VSG-3340_unitig_Tb427v10	420	595
Chr1_3A_Tb427v10	419000	420000	0.98707	BSF_ES						Tb427VSG-3340_unitig_Tb427v10	5034	5209
Chr1_3A_Tb427v10	420000	421000	0.79906	BSF_ES						Tb427VSG-3340_unitig_Tb427v10	3601	3776
Chr1_3A_Tb427v10	421000	422000	0.73385	BSF_ES						Tb427VSG-3340_unitig_Tb427v10	6903	7078
Chr1_3A_Tb427v10	422000	423000	0.75853	BSF_ES						Tb427VSG-3340_unitig_Tb427v10	8787	8962
Chr1_3A_Tb427v10	423000	424000	0.90463	BSF_ES						Tb427VSG-3340_unitig_Tb427v10	3425	3600
Chr1_3A_Tb427v10	424000	425000	0.85364	BSF_ES						Tb427VSG-3340_unitig_Tb427v10	1501	1676
Chr1_3A_Tb427v10	425000	426000	0.95449	BSF_ES						Tb427VSG-3340_unitig_Tb427v10	7806	7981
Chr1_3A_Tb427v10	426000	427000	0.98856	BSF_ES						Tb427VSG-3340_unitig_Tb427v10	8139	8314
Chr1_3A_Tb427v10	427000	428000	0.96311	BSF_ES						Tb427VSG-3340_unitig_Tb427v10	1502	1677
Chr1_3A_Tb427v10	428000	429000	0.78661	BSF_ES						Tb427VSG-3340_unitig_Tb427v10	7805	7980
Chr1_3A_Tb427v10	429000	430000	0.74568	BSF_ES						Tb427VSG-3340_unitig_Tb427v10	8140	8315
Chr1_3A_Tb427v10	430000	431000	0.93177	BSF_ES						Tb427VSG-3340_unitig_Tb427v10	4327	4502
Chr1_3A_Tb427v10	431000	432000	0.90254	BSF_ES						Tb427VSG-3340_unitig_Tb427v10	6922	7097
Chr1_3A_Tb427v10	432000	433000	0.8697	BSF_ES						Tb427VSG-3340_unitig_Tb427v10	4347	4522
Chr1_3A_Tb427v10	433000	434000	0.93777	BSF_ES						Tb427VSG-3340_unitig_Tb427v10	3424	3599
Chr1_3A_Tb427v10	434000	435000	0.89803	BSF_ES						Tb427VSG-416_unitig_Tb427v10	824	999
Chr1_3A_Tb427v10	435000	436000	0.84191	BSF_ES						Tb427VSG-416_unitig_Tb427v10	1001	1176
Chr1_3A_Tb427v10	438000	439000	0.85337	BSF_ES						Tb427VSG-416_unitig_Tb427v10	1178	1353
Chr1_3A_Tb427v10	439000	440000	0.8474	BSF_ES						Tb427VSG-416_unitig_Tb427v10	1531	1706
Chr1_3A_Tb427v10	440000	441000	0.95902	BSF_ES						Tb427VSG-416_unitig_Tb427v10	2061	2236
Chr1_3A_Tb427v10	441000	442000	0.92961	BSF_ES						Tb427VSG-416_unitig_Tb427v10	2415	2590
Chr1_3A_Tb427v10	442000	443000	1.11816	BSF_ES						Tb427VSG-416_unitig_Tb427v10	3648	3823
Chr1_3A_Tb427v10	443000	444000	0.97792	BSF_ES						Tb427VSG-416_unitig_Tb427v10	4530	4705
Chr1_3A_Tb427v10	444000	445000	1.03751	BSF_ES						Tb427VSG-416_unitig_Tb427v10	4707	4882
Chr1_3A_Tb427v10	445000	446000	0.8176	BSF_ES						Tb427VSG-416_unitig_Tb427v10	5589	5764
Chr1_3A_Tb427v10	446000	447000	0.91678	BSF_ES						Tb427VSG-416_unitig_Tb427v10	5766	5941
Chr1_3A_Tb427v10	447000	448000	1.03043	BSF_ES						Tb427VSG-416_unitig_Tb427v10	6336	6511
Chr1_3A_Tb427v10	448000	449000	0.99827	BSF_ES						Tb427VSG-416_unitig_Tb427v10	6552	6727
Chr1_3A_Tb427v10	449000	450000	0.71888	BSF_ES						Tb427VSG-416_unitig_Tb427v10	6906	7081
Chr1_3A_Tb427v10	450000	451000	0.81674	BSF_ES						Tb427VSG-416_unitig_Tb427v10	470	645
Chr1_3A_Tb427v10	451000	452000	0.76359	BSF_ES						Tb427VSG-416_unitig_Tb427v10	2238	2413
Chr1_3A_Tb427v10	452000	453000	0.83993	BSF_ES						Tb427VSG-416_unitig_Tb427v10	1707	1882
Chr1_3A_Tb427v10	453000	454000	1.0263	BSF_ES						Tb427VSG-416_unitig_Tb427v10	1354	1529
Chr1_3A_Tb427v10	454000	455000	0.90187	BSF_ES						Tb427VSG-416_unitig_Tb427v10	1884	2059
Chr1_3A_Tb427v10	455000	456000	1.01835	BSF_ES						Tb427VSG-416_unitig_Tb427v10	3825	4000
Chr1_3A_Tb427v10	456000	457000	0.98088	BSF_ES						Tb427VSG-416_unitig_Tb427v10	5236	5411
Chr1_3A_Tb427v10	457000	458000	1.03582	BSF_ES						Tb427VSG-416_unitig_Tb427v10	6729	6904
Chr1_3A_Tb427v10	458000	459000	0.86458	BSF_ES						Tb427VSG-416_unitig_Tb427v10	647	822
Chr1_3A_Tb427v10	459000	460000	0.99891	BSF_ES						Tb427VSG-416_unitig_Tb427v10	118	293
Chr1_3A_Tb427v10	462000	463000	1.05842	BSF_ES						Tb427VSG-416_unitig_Tb427v10	5983	6158
Chr1_3A_Tb427v10	463000	464000	0.93994	BSF_ES						Tb427VSG-416_unitig_Tb427v10	2944	3119
Chr1_3A_Tb427v10	464000	465000	0.94232	BSF_ES						Tb427VSG-416_unitig_Tb427v10	3120	3295
Chr1_3A_Tb427v10	465000	466000	0.8817	BSF_ES						Tb427VSG-416_unitig_Tb427v10	3296	3471
Chr1_3A_Tb427v10	466000	467000	0.80498	BSF_ES						Tb427VSG-416_unitig_Tb427v10	6160	6335
Chr1_3A_Tb427v10	467000	468000	0.90754	BSF_ES						Tb427VSG-416_unitig_Tb427v10	4002	4177
Chr1_3A_Tb427v10	470000	471000	1.01741	BSF_ES						Tb427VSG-416_unitig_Tb427v10	4178	4353
Chr1_3A_Tb427v10	471000	472000	0.94491	BSF_ES						Tb427VSG-416_unitig_Tb427v10	4884	5059
Chr1_3A_Tb427v10	472000	473000	0.868	BSF_ES						Tb427VSG-416_unitig_Tb427v10	3472	3647
Chr1_3A_Tb427v10	473000	474000	1.03067	BSF_ES						Tb427VSG-416_unitig_Tb427v10	5413	5588
Chr1_3A_Tb427v10	474000	475000	0.95163	BSF_ES						Tb427VSG-416_unitig_Tb427v10	2592	2767
Chr1_3A_Tb427v10	475000	476000	0.86797	BSF_ES						Tb427VSG-416_unitig_Tb427v10	2768	2943
Chr1_3A_Tb427v10	476000	477000	0.85895	BSF_ES						Tb427VSG-416_unitig_Tb427v10	4354	4529
Chr1_3A_Tb427v10	477000	478000	0.82775	BSF_ES						Tb427VSG-416_unitig_Tb427v10	5060	5235
Chr1_3A_Tb427v10	478000	479000	0.98786	BSF_ES						Tb427VSG-416_unitig_Tb427v10	294	469
Chr1_3A_Tb427v10	479000	480000	0.93734	BSF_ES						Tb427VSG-416_unitig_Tb427v10	293	468
Chr1_3A_Tb427v10	480000	481000	0.92785	BSF_ES						Tb427VSG-444_unitig_Tb427v10	3028	3203
Chr1_3A_Tb427v10	481000	482000	0.88053	BSF_ES						Tb427VSG-444_unitig_Tb427v10	5860	6035
Chr1_3A_Tb427v10	482000	483000	0.9622	BSF_ES						Tb427VSG-444_unitig_Tb427v10	1947	2122
Chr1_3A_Tb427v10	483000	484000	1.0216	BSF_ES						Tb427VSG-444_unitig_Tb427v10	8490	8665
Chr1_3A_Tb427v10	484000	485000	1.12035	BSF_ES						Tb427VSG-444_unitig_Tb427v10	9177	9352
Chr1_3A_Tb427v10	485000	486000	0.91816	BSF_ES						Tb427VSG-444_unitig_Tb427v10	10217	10392
Chr1_3A_Tb427v10	486000	487000	0.84955	BSF_ES						Tb427VSG-444_unitig_Tb427v10	12812	12987
Chr1_3A_Tb427v10	487000	488000	1.11993	BSF_ES						Tb427VSG-444_unitig_Tb427v10	5506	5681
Chr1_3A_Tb427v10	488000	489000	1.01163	BSF_ES						Tb427VSG-444_unitig_Tb427v10	7273	7448
Chr1_3A_Tb427v10	489000	490000	0.82959	BSF_ES						Tb427VSG-444_unitig_Tb427v10	8313	8488
Chr1_3A_Tb427v10	490000	491000	0.91096	BSF_ES						Tb427VSG-444_unitig_Tb427v10	1594	1769
Chr1_3A_Tb427v10	491000	492000	1.04792	BSF_ES						Tb427VSG-444_unitig_Tb427v10	3382	3557
Chr1_3A_Tb427v10	492000	493000	0.91658	BSF_ES						Tb427VSG-444_unitig_Tb427v10	4796	4971
Chr1_3A_Tb427v10	493000	494000	0.99784	BSF_ES						Tb427VSG-444_unitig_Tb427v10	6390	6565
Chr1_3A_Tb427v10	494000	495000	1.09469	BSF_ES						Tb427VSG-444_unitig_Tb427v10	8136	8311
Chr1_3A_Tb427v10	495000	496000	0.99864	BSF_ES						Tb427VSG-444_unitig_Tb427v10	10394	10569
Chr1_3A_Tb427v10	496000	497000	0.81374	BSF_ES						Tb427VSG-444_unitig_Tb427v10	13342	13517
Chr1_3A_Tb427v10	497000	498000	0.98814	BSF_ES						Tb427VSG-444_unitig_Tb427v10	2301	2476
Chr1_3A_Tb427v10	498000	499000	1.04611	BSF_ES						Tb427VSG-444_unitig_Tb427v10	3205	3380
Chr1_3A_Tb427v10	499000	500000	0.80967	BSF_ES						Tb427VSG-444_unitig_Tb427v10	5683	5858
Chr1_3A_Tb427v10	500000	501000	0.86299	BSF_ES						Tb427VSG-444_unitig_Tb427v10	7096	7271
Chr1_3A_Tb427v10	501000	502000	1.03722	BSF_ES						Tb427VSG-444_unitig_Tb427v10	10040	10215
Chr1_3A_Tb427v10	502000	503000	0.88391	BSF_ES						Tb427VSG-444_unitig_Tb427v10	11420	11595
Chr1_3A_Tb427v10	503000	504000	0.8017	BSF_ES						Tb427VSG-444_unitig_Tb427v10	12106	12281
Chr1_3A_Tb427v10	504000	505000	0.8251	BSF_ES						Tb427VSG-444_unitig_Tb427v10	12459	12634
Chr1_3A_Tb427v10	505000	506000	0.93067	BSF_ES						Tb427VSG-444_unitig_Tb427v10	336	511
Chr1_3A_Tb427v10	506000	507000	0.93543	BSF_ES						Tb427VSG-444_unitig_Tb427v10	4619	4794
Chr1_3A_Tb427v10	507000	508000	0.9096	BSF_ES						Tb427VSG-444_unitig_Tb427v10	13872	14047
Chr1_3A_Tb427v10	508000	509000	1.01828	BSF_ES						Tb427VSG-444_unitig_Tb427v10	14578	14753
Chr1_3A_Tb427v10	509000	510000	0.90712	BSF_ES						Tb427VSG-444_unitig_Tb427v10	867	1042
Chr1_3A_Tb427v10	510000	511000	0.95734	BSF_ES						Tb427VSG-444_unitig_Tb427v10	1044	1219
Chr1_3A_Tb427v10	511000	512000	0.98687	BSF_ES						Tb427VSG-444_unitig_Tb427v10	4090	4265
Chr1_3A_Tb427v10	512000	513000	1.01362	BSF_ES						Tb427VSG-444_unitig_Tb427v10	6213	6388
Chr1_3A_Tb427v10	513000	514000	0.97172	BSF_ES						Tb427VSG-444_unitig_Tb427v10	6743	6918
Chr1_3A_Tb427v10	514000	515000	0.74457	BSF_ES						Tb427VSG-444_unitig_Tb427v10	13165	13340
Chr1_3A_Tb427v10	515000	516000	0.82326	BSF_ES						Tb427VSG-444_unitig_Tb427v10	13695	13870
Chr1_3A_Tb427v10	516000	517000	0.96265	BSF_ES						Tb427VSG-444_unitig_Tb427v10	1221	1396
Chr1_3A_Tb427v10	517000	518000	0.97574	BSF_ES						Tb427VSG-444_unitig_Tb427v10	14401	14576
Chr1_3A_Tb427v10	518000	519000	0.88069	BSF_ES						Tb427VSG-444_unitig_Tb427v10	11067	11242
Chr1_3A_Tb427v10	519000	520000	0.96005	BSF_ES						Tb427VSG-444_unitig_Tb427v10	14755	14930
Chr1_3A_Tb427v10	520000	521000	1.00384	BSF_ES						Tb427VSG-444_unitig_Tb427v10	513	688
Chr1_3A_Tb427v10	521000	522000	1.06414	BSF_ES						Tb427VSG-444_unitig_Tb427v10	690	865
Chr1_3A_Tb427v10	522000	523000	1.07476	BSF_ES						Tb427VSG-444_unitig_Tb427v10	7959	8134
Chr1_3A_Tb427v10	523000	524000	0.94212	BSF_ES						Tb427VSG-444_unitig_Tb427v10	9000	9175
Chr1_3A_Tb427v10	524000	525000	0.97104	BSF_ES						Tb427VSG-444_unitig_Tb427v10	9863	10038
Chr1_3A_Tb427v10	525000	526000	1.12961	BSF_ES						Tb427VSG-444_unitig_Tb427v10	159	334
Chr1_3A_Tb427v10	526000	527000	1.08224	BSF_ES						Tb427VSG-444_unitig_Tb427v10	2851	3026
Chr1_3A_Tb427v10	527000	528000	0.83652	BSF_ES						Tb427VSG-444_unitig_Tb427v10	4443	4618
Chr1_3A_Tb427v10	528000	529000	0.93618	BSF_ES						Tb427VSG-444_unitig_Tb427v10	7783	7958
Chr1_3A_Tb427v10	529000	530000	0.8979	BSF_ES						Tb427VSG-444_unitig_Tb427v10	3737	3912
Chr1_3A_Tb427v10	530000	531000	0.96105	BSF_ES						Tb427VSG-444_unitig_Tb427v10	1771	1946
Chr1_3A_Tb427v10	531000	532000	0.90424	BSF_ES						Tb427VSG-444_unitig_Tb427v10	3914	4089
Chr1_3A_Tb427v10	532000	533000	0.74146	BSF_ES						Tb427VSG-444_unitig_Tb427v10	4973	5148
Chr1_3A_Tb427v10	533000	534000	0.97281	BSF_ES						Tb427VSG-444_unitig_Tb427v10	2654	2829
Chr1_3A_Tb427v10	534000	535000	0.94608	BSF_ES						Tb427VSG-444_unitig_Tb427v10	7626	7801
Chr1_3A_Tb427v10	535000	536000	0.94178	BSF_ES						Tb427VSG-444_unitig_Tb427v10	9530	9705
Chr1_3A_Tb427v10	536000	537000	0.95608	BSF_ES						Tb427VSG-444_unitig_Tb427v10	4267	4442
Chr1_3A_Tb427v10	537000	538000	0.74451	BSF_ES						Tb427VSG-444_unitig_Tb427v10	6037	6212
Chr1_3A_Tb427v10	538000	539000	0.91986	BSF_ES						Tb427VSG-444_unitig_Tb427v10	6920	7095
Chr1_3A_Tb427v10	539000	540000	0.91233	BSF_ES						Tb427VSG-444_unitig_Tb427v10	9687	9862
Chr1_3A_Tb427v10	540000	541000	0.91101	BSF_ES						Tb427VSG-444_unitig_Tb427v10	12283	12458
Chr1_3A_Tb427v10	541000	542000	0.91984	BSF_ES						Tb427VSG-444_unitig_Tb427v10	14049	14224
Chr1_3A_Tb427v10	542000	543000	1.01672	BSF_ES						Tb427VSG-444_unitig_Tb427v10	10571	10746
Chr1_3A_Tb427v10	543000	544000	0.85686	BSF_ES						Tb427VSG-444_unitig_Tb427v10	12989	13164
Chr1_3A_Tb427v10	544000	545000	1.10792	BSF_ES						Tb427VSG-444_unitig_Tb427v10	1418	1593
Chr1_3A_Tb427v10	545000	546000	0.95496	BSF_ES						Tb427VSG-444_unitig_Tb427v10	6567	6742
Chr1_3A_Tb427v10	546000	547000	1.05032	BSF_ES						Tb427VSG-444_unitig_Tb427v10	8667	8842
Chr1_3A_Tb427v10	547000	548000	0.92598	BSF_ES						Tb427VSG-444_unitig_Tb427v10	11597	11772
Chr1_3A_Tb427v10	548000	549000	0.92722	BSF_ES						Tb427VSG-444_unitig_Tb427v10	12636	12811
Chr1_3A_Tb427v10	549000	550000	0.84207	BSF_ES						Tb427VSG-444_unitig_Tb427v10	14225	14400
Chr1_3A_Tb427v10	550000	551000	0.86586	BSF_ES						Tb427VSG-444_unitig_Tb427v10	10747	10922
Chr1_3A_Tb427v10	551000	552000	1.05936	BSF_ES						Tb427VSG-444_unitig_Tb427v10	13519	13694
Chr1_3A_Tb427v10	552000	553000	0.97082	BSF_ES						Tb427VSG-444_unitig_Tb427v10	2478	2653
Chr1_3A_Tb427v10	553000	554000	0.98767	BSF_ES						Tb427VSG-444_unitig_Tb427v10	7450	7625
Chr1_3A_Tb427v10	554000	555000	0.88116	BSF_ES						Tb427VSG-444_unitig_Tb427v10	8843	9018
Chr1_3A_Tb427v10	555000	556000	0.96907	BSF_ES						Tb427VSG-444_unitig_Tb427v10	11244	11419
Chr1_3A_Tb427v10	558000	559000	0.91982	BSF_ES						Tb427VSG-444_unitig_Tb427v10	9354	9529
Chr1_3A_Tb427v10	559000	560000	0.83408	BSF_ES						Tb427VSG-444_unitig_Tb427v10	11773	11948
Chr1_3A_Tb427v10	560000	561000	0.86138	BSF_ES						Tb427VSG-444_unitig_Tb427v10	11949	12124
Chr1_3A_Tb427v10	563000	564000	0.86987	BSF_ES						Tb427VSG-444_unitig_Tb427v10	5327	5502
Chr1_3A_Tb427v10	564000	565000	0.91385	BSF_ES						Tb427VSG-444_unitig_Tb427v10	2124	2299
Chr1_3A_Tb427v10	565000	566000	0.97065	BSF_ES						Tb427VSG-444_unitig_Tb427v10	10904	11079
Chr1_3A_Tb427v10	566000	567000	1.21083	BSF_ES						Tb427VSG-444_unitig_Tb427v10	3559	3734
Chr1_3A_Tb427v10	567000	568000	0.82824	BSF_ES						Tb427VSG-444_unitig_Tb427v10	5150	5325
Chr1_3A_Tb427v10	568000	569000	0.90881	BSF_ES						Tb427VSG-444_unitig_Tb427v10	5149	5324
Chr1_3A_Tb427v10	569000	570000	0.84429	BSF_ES						Tb427VSG-444_unitig_Tb427v10	3560	3735
Chr1_3A_Tb427v10	570000	571000	0.95551	BSF_ES						Tb427VSG-507_unitig_Tb427v10	7814	7989
Chr1_3A_Tb427v10	571000	572000	0.87132	BSF_ES						Tb427VSG-507_unitig_Tb427v10	2342	2517
Chr1_3A_Tb427v10	572000	573000	0.88868	BSF_ES						Tb427VSG-507_unitig_Tb427v10	3401	3576
Chr1_3A_Tb427v10	573000	574000	0.98749	BSF_ES						Tb427VSG-507_unitig_Tb427v10	4283	4458
Chr1_3A_Tb427v10	574000	575000	0.96631	BSF_ES						Tb427VSG-507_unitig_Tb427v10	6048	6223
Chr1_3A_Tb427v10	575000	576000	0.76187	BSF_ES						Tb427VSG-507_unitig_Tb427v10	7637	7812
Chr1_3A_Tb427v10	576000	577000	0.99744	BSF_ES						Tb427VSG-507_unitig_Tb427v10	931	1106
Chr1_3A_Tb427v10	577000	578000	1.04739	BSF_ES						Tb427VSG-507_unitig_Tb427v10	2695	2870
Chr1_3A_Tb427v10	578000	579000	0.9432	BSF_ES						Tb427VSG-507_unitig_Tb427v10	3048	3223
Chr1_3A_Tb427v10	579000	580000	1.02672	BSF_ES						Tb427VSG-507_unitig_Tb427v10	3578	3753
Chr1_3A_Tb427v10	580000	581000	0.8059	BSF_ES						Tb427VSG-507_unitig_Tb427v10	3931	4106
Chr1_3A_Tb427v10	581000	582000	0.90243	BSF_ES						Tb427VSG-507_unitig_Tb427v10	4460	4635
Chr1_3A_Tb427v10	582000	583000	1.00535	BSF_ES						Tb427VSG-507_unitig_Tb427v10	4813	4988
Chr1_3A_Tb427v10	583000	584000	1.09701	BSF_ES						Tb427VSG-507_unitig_Tb427v10	4990	5165
Chr1_3A_Tb427v10	584000	585000	1.14656	BSF_ES						Tb427VSG-507_unitig_Tb427v10	6401	6576
Chr1_3A_Tb427v10	585000	586000	0.93698	BSF_ES						Tb427VSG-507_unitig_Tb427v10	6930	7105
Chr1_3A_Tb427v10	586000	587000	0.8754	BSF_ES						Tb427VSG-507_unitig_Tb427v10	7107	7282
Chr1_3A_Tb427v10	587000	588000	0.88053	BSF_ES						Tb427VSG-507_unitig_Tb427v10	7284	7459
Chr1_3A_Tb427v10	588000	589000	0.8874	BSF_ES						Tb427VSG-507_unitig_Tb427v10	8696	8871
Chr1_3A_Tb427v10	589000	590000	0.94415	BSF_ES						Tb427VSG-507_unitig_Tb427v10	5519	5694
Chr1_3A_Tb427v10	590000	591000	1.00405	BSF_ES						Tb427VSG-507_unitig_Tb427v10	226	401
Chr1_3A_Tb427v10	591000	592000	1.07369	BSF_ES						Tb427VSG-507_unitig_Tb427v10	2165	2340
Chr1_3A_Tb427v10	592000	593000	0.98291	BSF_ES						Tb427VSG-507_unitig_Tb427v10	754	929
Chr1_3A_Tb427v10	593000	594000	1.00754	BSF_ES						Tb427VSG-507_unitig_Tb427v10	1812	1987
Chr1_3A_Tb427v10	594000	595000	0.82797	BSF_ES						Tb427VSG-507_unitig_Tb427v10	1459	1634
Chr1_3A_Tb427v10	595000	596000	0.87579	BSF_ES						Tb427VSG-507_unitig_Tb427v10	4637	4812
Chr1_3A_Tb427v10	596000	597000	0.8219	BSF_ES						Tb427VSG-507_unitig_Tb427v10	8168	8343
Chr1_3A_Tb427v10	597000	598000	0.90258	BSF_ES						Tb427VSG-507_unitig_Tb427v10	8344	8519
Chr1_3A_Tb427v10	598000	599000	0.93995	BSF_ES						Tb427VSG-507_unitig_Tb427v10	1989	2164
Chr1_3A_Tb427v10	599000	600000	0.89789	BSF_ES						Tb427VSG-507_unitig_Tb427v10	2872	3047
Chr1_3A_Tb427v10	600000	601000	0.97412	BSF_ES						Tb427VSG-507_unitig_Tb427v10	3225	3400
Chr1_3A_Tb427v10	601000	602000	1.09512	BSF_ES						Tb427VSG-507_unitig_Tb427v10	3755	3930
Chr1_3A_Tb427v10	602000	603000	0.88854	BSF_ES						Tb427VSG-507_unitig_Tb427v10	5167	5342
Chr1_3A_Tb427v10	603000	604000	0.94436	BSF_ES						Tb427VSG-507_unitig_Tb427v10	5696	5871
Chr1_3A_Tb427v10	604000	605000	0.98185	BSF_ES						Tb427VSG-507_unitig_Tb427v10	6225	6400
Chr1_3A_Tb427v10	605000	606000	0.87252	BSF_ES						Tb427VSG-507_unitig_Tb427v10	6578	6753
Chr1_3A_Tb427v10	606000	607000	0.98774	BSF_ES						Tb427VSG-507_unitig_Tb427v10	6754	6929
Chr1_3A_Tb427v10	607000	608000	1.04515	BSF_ES						Tb427VSG-507_unitig_Tb427v10	7461	7636
Chr1_3A_Tb427v10	608000	609000	0.90315	BSF_ES						Tb427VSG-507_unitig_Tb427v10	7992	8167
Chr1_3A_Tb427v10	609000	610000	0.90227	BSF_ES						Tb427VSG-507_unitig_Tb427v10	8520	8695
Chr1_3A_Tb427v10	610000	611000	0.94719	BSF_ES						Tb427VSG-507_unitig_Tb427v10	8873	9048
Chr1_3A_Tb427v10	611000	612000	1.01877	BSF_ES						Tb427VSG-507_unitig_Tb427v10	9049	9224
Chr1_3A_Tb427v10	612000	613000	0.88611	BSF_ES						Tb427VSG-507_unitig_Tb427v10	1284	1459
Chr1_3A_Tb427v10	613000	614000	0.9508	BSF_ES						Tb427VSG-507_unitig_Tb427v10	4107	4282
Chr1_3A_Tb427v10	614000	615000	0.93173	BSF_ES						Tb427VSG-507_unitig_Tb427v10	5343	5518
Chr1_3A_Tb427v10	615000	616000	0.86758	BSF_ES						Tb427VSG-507_unitig_Tb427v10	5872	6047
Chr1_3A_Tb427v10	616000	617000	0.96822	BSF_ES						Tb427VSG-507_unitig_Tb427v10	1636	1811
Chr1_3A_Tb427v10	617000	618000	0.8791	BSF_ES						Tb427VSG-507_unitig_Tb427v10	2519	2694
Chr1_3A_Tb427v10	618000	619000	0.86096	BSF_ES						Tb427VSG-507_unitig_Tb427v10	1108	1283
Chr1_3A_Tb427v10	619000	620000	0.87276	BSF_ES						Tb427VSG-507_unitig_Tb427v10	48	223
Chr1_3A_Tb427v10	620000	621000	1.00043	BSF_ES						Tb427VSG-507_unitig_Tb427v10	9225	9400
Chr1_3A_Tb427v10	621000	622000	0.9554	BSF_ES						Tb427VSG-507_unitig_Tb427v10	402	577
Chr1_3A_Tb427v10	622000	623000	1.04239	BSF_ES						Tb427VSG-507_unitig_Tb427v10	579	754
Chr1_3A_Tb427v10	623000	624000	0.89053	BSF_ES						Tb427VSG-507_unitig_Tb427v10	403	578
Chr1_3A_Tb427v10	624000	625000	0.79099	BSF_ES						Tb427VSG-542_unitig_Tb427v10	34	209
Chr1_3A_Tb427v10	625000	626000	0.93634	BSF_ES						Tb427VSG-542_unitig_Tb427v10	388	563
Chr1_3A_Tb427v10	626000	627000	0.8243	BSF_ES						Tb427VSG-542_unitig_Tb427v10	211	386
Chr1_3A_Tb427v10	627000	628000	0.7958	BSF_ES						Tb427VSG-542_unitig_Tb427v10	741	916
Chr1_3A_Tb427v10	628000	629000	0.75358	BSF_ES						Tb427VSG-542_unitig_Tb427v10	565	740
Chr1_3A_Tb427v10	629000	630000	0.87945	BSF_ES						Tb427VSG-575_unitig_Tb427v10	2853	3028
Chr1_3A_Tb427v10	630000	631000	0.92068	BSF_ES						Tb427VSG-575_unitig_Tb427v10	10802	10977
Chr1_3A_Tb427v10	631000	632000	0.97616	BSF_ES						Tb427VSG-575_unitig_Tb427v10	11332	11507
Chr1_3A_Tb427v10	632000	633000	1.00704	BSF_ES						Tb427VSG-575_unitig_Tb427v10	11686	11861
Chr1_3A_Tb427v10	633000	634000	0.98628	BSF_ES						Tb427VSG-575_unitig_Tb427v10	1620	1795
Chr1_3A_Tb427v10	634000	635000	0.98707	BSF_ES						Tb427VSG-575_unitig_Tb427v10	2501	2676
Chr1_3A_Tb427v10	635000	636000	0.91431	BSF_ES						Tb427VSG-575_unitig_Tb427v10	3029	3204
Chr1_3A_Tb427v10	636000	637000	1.08563	BSF_ES						Tb427VSG-575_unitig_Tb427v10	3206	3381
Chr1_3A_Tb427v10	637000	638000	1.02789	BSF_ES						Tb427VSG-575_unitig_Tb427v10	5150	5325
Chr1_3A_Tb427v10	638000	639000	0.85007	BSF_ES						Tb427VSG-575_unitig_Tb427v10	5327	5502
Chr1_3A_Tb427v10	639000	640000	0.84828	BSF_ES						Tb427VSG-575_unitig_Tb427v10	5504	5679
Chr1_3A_Tb427v10	640000	641000	0.86786	BSF_ES						Tb427VSG-575_unitig_Tb427v10	5858	6033
Chr1_3A_Tb427v10	641000	642000	0.97079	BSF_ES						Tb427VSG-575_unitig_Tb427v10	6918	7093
Chr1_3A_Tb427v10	642000	643000	1.00862	BSF_ES						Tb427VSG-575_unitig_Tb427v10	7799	7974
Chr1_3A_Tb427v10	643000	644000	0.93227	BSF_ES						Tb427VSG-575_unitig_Tb427v10	7976	8151
Chr1_3A_Tb427v10	644000	645000	0.92212	BSF_ES						Tb427VSG-575_unitig_Tb427v10	8329	8504
Chr1_3A_Tb427v10	645000	646000	1.02406	BSF_ES						Tb427VSG-575_unitig_Tb427v10	8858	9033
Chr1_3A_Tb427v10	646000	647000	1.06423	BSF_ES						Tb427VSG-575_unitig_Tb427v10	9035	9210
Chr1_3A_Tb427v10	647000	648000	0.97349	BSF_ES						Tb427VSG-575_unitig_Tb427v10	9742	9917
Chr1_3A_Tb427v10	648000	649000	0.95553	BSF_ES						Tb427VSG-575_unitig_Tb427v10	10095	10270
Chr1_3A_Tb427v10	649000	650000	0.98528	BSF_ES						Tb427VSG-575_unitig_Tb427v10	11155	11330
Chr1_3A_Tb427v10	650000	651000	1.11023	BSF_ES						Tb427VSG-575_unitig_Tb427v10	738	913
Chr1_3A_Tb427v10	651000	652000	0.92189	BSF_ES						Tb427VSG-575_unitig_Tb427v10	3383	3558
Chr1_3A_Tb427v10	654000	655000	0.91336	BSF_ES						Tb427VSG-575_unitig_Tb427v10	4797	4972
Chr1_3A_Tb427v10	655000	656000	1.19761	BSF_ES						Tb427VSG-575_unitig_Tb427v10	6211	6386
Chr1_3A_Tb427v10	656000	657000	1.0747	BSF_ES						Tb427VSG-575_unitig_Tb427v10	6741	6916
Chr1_3A_Tb427v10	657000	658000	0.89625	BSF_ES						Tb427VSG-575_unitig_Tb427v10	8681	8856
Chr1_3A_Tb427v10	658000	659000	0.97712	BSF_ES						Tb427VSG-575_unitig_Tb427v10	207	382
Chr1_3A_Tb427v10	659000	660000	0.92765	BSF_ES						Tb427VSG-575_unitig_Tb427v10	1443	1618
Chr1_3A_Tb427v10	660000	661000	0.99035	BSF_ES						Tb427VSG-575_unitig_Tb427v10	2147	2322
Chr1_3A_Tb427v10	661000	662000	0.80044	BSF_ES						Tb427VSG-575_unitig_Tb427v10	4267	4442
Chr1_3A_Tb427v10	662000	663000	0.94939	BSF_ES						Tb427VSG-575_unitig_Tb427v10	4444	4619
Chr1_3A_Tb427v10	663000	664000	0.99645	BSF_ES						Tb427VSG-575_unitig_Tb427v10	5681	5856
Chr1_3A_Tb427v10	664000	665000	0.78903	BSF_ES						Tb427VSG-575_unitig_Tb427v10	10272	10447
Chr1_3A_Tb427v10	665000	666000	0.88657	BSF_ES						Tb427VSG-575_unitig_Tb427v10	10625	10800
Chr1_3A_Tb427v10	666000	667000	1.01971	BSF_ES						Tb427VSG-575_unitig_Tb427v10	11509	11684
Chr1_3A_Tb427v10	667000	668000	0.74298	BSF_ES						Tb427VSG-575_unitig_Tb427v10	384	559
Chr1_3A_Tb427v10	668000	669000	0.96838	BSF_ES						Tb427VSG-575_unitig_Tb427v10	2678	2853
Chr1_3A_Tb427v10	669000	670000	0.88763	BSF_ES						Tb427VSG-575_unitig_Tb427v10	3911	4086
Chr1_3A_Tb427v10	670000	671000	0.97345	BSF_ES						Tb427VSG-575_unitig_Tb427v10	2324	2499
Chr1_3A_Tb427v10	671000	672000	0.91798	BSF_ES						Tb427VSG-575_unitig_Tb427v10	1267	1442
Chr1_3A_Tb427v10	672000	673000	0.96613	BSF_ES						Tb427VSG-575_unitig_Tb427v10	3736	3911
Chr1_3A_Tb427v10	673000	674000	0.91158	BSF_ES						Tb427VSG-575_unitig_Tb427v10	4621	4796
Chr1_3A_Tb427v10	674000	675000	0.85507	BSF_ES						Tb427VSG-575_unitig_Tb427v10	8153	8328
Chr1_3A_Tb427v10	675000	676000	0.86112	BSF_ES						Tb427VSG-575_unitig_Tb427v10	9212	9387
Chr1_3A_Tb427v10	676000	677000	0.97102	BSF_ES						Tb427VSG-575_unitig_Tb427v10	9388	9563
Chr1_3A_Tb427v10	677000	678000	0.93608	BSF_ES						Tb427VSG-575_unitig_Tb427v10	9919	10094
Chr1_3A_Tb427v10	678000	679000	0.86351	BSF_ES						Tb427VSG-575_unitig_Tb427v10	10979	11154
Chr1_3A_Tb427v10	679000	680000	0.88757	BSF_ES						Tb427VSG-575_unitig_Tb427v10	10449	10624
Chr1_3A_Tb427v10	680000	681000	0.93863	BSF_ES						Tb427VSG-575_unitig_Tb427v10	1091	1266
Chr1_3A_Tb427v10	681000	682000	0.89965	BSF_ES						Tb427VSG-575_unitig_Tb427v10	6035	6210
Chr1_3A_Tb427v10	682000	683000	0.9416	BSF_ES						Tb427VSG-575_unitig_Tb427v10	915	1090
Chr1_3A_Tb427v10	683000	684000	0.82661	BSF_ES						Tb427VSG-575_unitig_Tb427v10	4088	4263
Chr1_3A_Tb427v10	684000	685000	0.88447	BSF_ES						Tb427VSG-575_unitig_Tb427v10	561	736
Chr1_3A_Tb427v10	685000	686000	0.9306	BSF_ES						Tb427VSG-575_unitig_Tb427v10	3559	3734
Chr1_3A_Tb427v10	686000	687000	0.89257	BSF_ES						Tb427VSG-575_unitig_Tb427v10	7446	7621
Chr1_3A_Tb427v10	687000	688000	0.97088	BSF_ES						Tb427VSG-575_unitig_Tb427v10	7095	7270
Chr1_3A_Tb427v10	688000	689000	0.82141	BSF_ES						Tb427VSG-575_unitig_Tb427v10	9564	9739
Chr1_3A_Tb427v10	689000	690000	0.88156	BSF_ES						Tb427VSG-575_unitig_Tb427v10	4974	5149
Chr1_3A_Tb427v10	690000	691000	0.78962	BSF_ES						Tb427VSG-575_unitig_Tb427v10	7623	7798
Chr1_3A_Tb427v10	691000	692000	0.93349	BSF_ES						Tb427VSG-575_unitig_Tb427v10	1971	2146
Chr1_3A_Tb427v10	692000	693000	0.93438	BSF_ES						Tb427VSG-575_unitig_Tb427v10	6388	6563
Chr1_3A_Tb427v10	693000	694000	0.94358	BSF_ES						Tb427VSG-575_unitig_Tb427v10	46	221
Chr1_3A_Tb427v10	694000	695000	0.9019	BSF_ES						Tb427VSG-575_unitig_Tb427v10	8504	8679
Chr1_3A_Tb427v10	695000	696000	0.92372	BSF_ES						Tb427VSG-575_unitig_Tb427v10	1796	1971
Chr1_3A_Tb427v10	696000	697000	0.86212	BSF_ES						Tb427VSG-575_unitig_Tb427v10	6564	6739
Chr1_3A_Tb427v10	697000	698000	0.96231	BSF_ES						Tb427VSG-575_unitig_Tb427v10	6563	6738
Chr1_3A_Tb427v10	698000	699000	0.92001	BSF_ES						Tb427VSG-575_unitig_Tb427v10	8505	8680
Chr1_3A_Tb427v10	699000	700000	0.93174	BSF_ES						Tb427VSG-575_unitig_Tb427v10	6387	6562
Chr1_3A_Tb427v10	700000	701000	0.92019	BSF_ES						Tb427VSG-575_unitig_Tb427v10	1794	1969
Chr1_3A_Tb427v10	701000	702000	0.87697	BSF_ES						Tb427VSG-575_unitig_Tb427v10	1970	2145
Chr1_3A_Tb427v10	702000	703000	0.89887	BSF_ES						Tb427VSG-575_unitig_Tb427v10	7272	7447
Chr1_3A_Tb427v10	703000	704000	0.81125	BSF_ES						Tb427VSG-575_unitig_Tb427v10	48	223
Chr1_3A_Tb427v10	704000	705000	0.90353	BSF_ES						Tb427VSG-575_unitig_Tb427v10	4973	5148
Chr1_3A_Tb427v10	705000	706000	1.03444	BSF_ES						Tb427VSG-575_unitig_Tb427v10	7270	7445
Chr1_3A_Tb427v10	706000	707000	0.94811	BSF_ES						Tb427VSG-575_unitig_Tb427v10	7271	7446
Chr1_3A_Tb427v10	707000	708000	0.92428	BSF_ES						Tb427VSG-575_unitig_Tb427v10	7096	7271
Chr1_3A_Tb427v10	708000	709000	0.85608	BSF_ES						Tb427VSG-575_unitig_Tb427v10	9565	9740
Chr1_3A_Tb427v10	709000	710000	1.11929	BSF_ES						Tb427VSG-618_unitig_Tb427v10	2908	3083
Chr1_3A_Tb427v10	710000	711000	1.05611	BSF_ES						Tb427VSG-618_unitig_Tb427v10	2732	2907
Chr1_3A_Tb427v10	711000	712000	0.78306	BSF_ES						Tb427VSG-618_unitig_Tb427v10	1142	1317
Chr1_3A_Tb427v10	712000	713000	0.8942	BSF_ES						Tb427VSG-618_unitig_Tb427v10	5914	6089
Chr1_3A_Tb427v10	713000	714000	1.10768	BSF_ES						Tb427VSG-618_unitig_Tb427v10	1672	1847
Chr1_3A_Tb427v10	714000	715000	0.7552	BSF_ES						Tb427VSG-618_unitig_Tb427v10	10883	11058
Chr1_3A_Tb427v10	715000	716000	0.87582	BSF_ES						Tb427VSG-618_unitig_Tb427v10	2379	2554
Chr1_3A_Tb427v10	716000	717000	0.95883	BSF_ES						Tb427VSG-618_unitig_Tb427v10	611	786
Chr1_3A_Tb427v10	717000	718000	0.97899	BSF_ES						Tb427VSG-618_unitig_Tb427v10	4675	4850
Chr1_3A_Tb427v10	718000	719000	0.97777	BSF_ES						Tb427VSG-618_unitig_Tb427v10	9999	10174
Chr1_3A_Tb427v10	719000	720000	0.94405	BSF_ES						Tb427VSG-618_unitig_Tb427v10	10352	10527
Chr1_3A_Tb427v10	720000	721000	0.82228	BSF_ES						Tb427VSG-618_unitig_Tb427v10	1318	1493
Chr1_3A_Tb427v10	721000	722000	0.85695	BSF_ES						Tb427VSG-618_unitig_Tb427v10	1495	1670
Chr1_3A_Tb427v10	722000	723000	0.95535	BSF_ES						Tb427VSG-618_unitig_Tb427v10	1848	2023
Chr1_3A_Tb427v10	723000	724000	1.01037	BSF_ES						Tb427VSG-618_unitig_Tb427v10	2202	2377
Chr1_3A_Tb427v10	724000	725000	0.92282	BSF_ES						Tb427VSG-618_unitig_Tb427v10	3084	3259
Chr1_3A_Tb427v10	725000	726000	1.1287	BSF_ES						Tb427VSG-618_unitig_Tb427v10	3438	3613
Chr1_3A_Tb427v10	726000	727000	0.83424	BSF_ES						Tb427VSG-618_unitig_Tb427v10	3792	3967
Chr1_3A_Tb427v10	727000	728000	1.03093	BSF_ES						Tb427VSG-618_unitig_Tb427v10	4145	4320
Chr1_3A_Tb427v10	728000	729000	0.95645	BSF_ES						Tb427VSG-618_unitig_Tb427v10	4498	4673
Chr1_3A_Tb427v10	729000	730000	0.86795	BSF_ES						Tb427VSG-618_unitig_Tb427v10	4852	5027
Chr1_3A_Tb427v10	730000	731000	0.92957	BSF_ES						Tb427VSG-618_unitig_Tb427v10	5029	5204
Chr1_3A_Tb427v10	731000	732000	1.09791	BSF_ES						Tb427VSG-618_unitig_Tb427v10	5206	5381
Chr1_3A_Tb427v10	732000	733000	0.96446	BSF_ES						Tb427VSG-618_unitig_Tb427v10	5383	5558
Chr1_3A_Tb427v10	733000	734000	0.76933	BSF_ES						Tb427VSG-618_unitig_Tb427v10	5560	5735
Chr1_3A_Tb427v10	734000	735000	0.83758	BSF_ES						Tb427VSG-618_unitig_Tb427v10	5737	5912
Chr1_3A_Tb427v10	735000	736000	0.96231	BSF_ES						Tb427VSG-618_unitig_Tb427v10	6639	6814
Chr1_3A_Tb427v10	736000	737000	0.90081	BSF_ES						Tb427VSG-618_unitig_Tb427v10	6816	6991
Chr1_3A_Tb427v10	737000	738000	0.84132	BSF_ES						Tb427VSG-618_unitig_Tb427v10	6993	7168
Chr1_3A_Tb427v10	738000	739000	0.90647	BSF_ES						Tb427VSG-618_unitig_Tb427v10	7700	7875
Chr1_3A_Tb427v10	739000	740000	0.86575	BSF_ES						Tb427VSG-618_unitig_Tb427v10	8781	8956
Chr1_3A_Tb427v10	740000	741000	0.90275	BSF_ES						Tb427VSG-618_unitig_Tb427v10	8958	9133
Chr1_3A_Tb427v10	741000	742000	0.86297	BSF_ES						Tb427VSG-618_unitig_Tb427v10	11941	12116
Chr1_3A_Tb427v10	742000	743000	1.0628	BSF_ES						Tb427VSG-618_unitig_Tb427v10	12470	12645
Chr1_3A_Tb427v10	743000	744000	1.00899	BSF_ES						Tb427VSG-618_unitig_Tb427v10	7347	7522
Chr1_3A_Tb427v10	744000	745000	0.93013	BSF_ES						Tb427VSG-618_unitig_Tb427v10	10529	10704
Chr1_3A_Tb427v10	745000	746000	0.96905	BSF_ES						Tb427VSG-618_unitig_Tb427v10	965	1140
Chr1_3A_Tb427v10	746000	747000	0.98161	BSF_ES						Tb427VSG-618_unitig_Tb427v10	2025	2200
Chr1_3A_Tb427v10	749000	750000	1.03404	BSF_ES						Tb427VSG-618_unitig_Tb427v10	3261	3436
Chr1_3A_Tb427v10	750000	751000	0.82777	BSF_ES						Tb427VSG-618_unitig_Tb427v10	3615	3790
Chr1_3A_Tb427v10	751000	752000	1.1264	BSF_ES						Tb427VSG-618_unitig_Tb427v10	6110	6285
Chr1_3A_Tb427v10	752000	753000	0.95899	BSF_ES						Tb427VSG-618_unitig_Tb427v10	7170	7345
Chr1_3A_Tb427v10	753000	754000	0.86123	BSF_ES						Tb427VSG-618_unitig_Tb427v10	7877	8052
Chr1_3A_Tb427v10	754000	755000	0.88514	BSF_ES						Tb427VSG-618_unitig_Tb427v10	9646	9821
Chr1_3A_Tb427v10	755000	756000	0.88324	BSF_ES						Tb427VSG-618_unitig_Tb427v10	10706	10881
Chr1_3A_Tb427v10	756000	757000	0.92329	BSF_ES						Tb427VSG-618_unitig_Tb427v10	8604	8779
Chr1_3A_Tb427v10	757000	758000	0.94015	BSF_ES						Tb427VSG-618_unitig_Tb427v10	9135	9310
Chr1_3A_Tb427v10	758000	759000	0.93586	BSF_ES						Tb427VSG-618_unitig_Tb427v10	434	609
Chr1_3A_Tb427v10	759000	760000	0.97062	BSF_ES						Tb427VSG-618_unitig_Tb427v10	788	963
Chr1_3A_Tb427v10	760000	761000	1.05444	BSF_ES						Tb427VSG-618_unitig_Tb427v10	2555	2730
Chr1_3A_Tb427v10	761000	762000	0.90087	BSF_ES						Tb427VSG-618_unitig_Tb427v10	8054	8229
Chr1_3A_Tb427v10	762000	763000	0.86493	BSF_ES						Tb427VSG-618_unitig_Tb427v10	8251	8426
Chr1_3A_Tb427v10	765000	766000	1.04959	BSF_ES						Tb427VSG-618_unitig_Tb427v10	9469	9644
Chr1_3A_Tb427v10	766000	767000	1.10404	BSF_ES						Tb427VSG-618_unitig_Tb427v10	11412	11587
Chr1_3A_Tb427v10	767000	768000	0.92394	BSF_ES						Tb427VSG-618_unitig_Tb427v10	12823	12998
Chr1_3A_Tb427v10	768000	769000	1.22561	BSF_ES						Tb427VSG-618_unitig_Tb427v10	257	432
Chr1_3A_Tb427v10	769000	770000	0.97379	BSF_ES						Tb427VSG-618_unitig_Tb427v10	11059	11234
Chr1_3A_Tb427v10	770000	771000	0.8813	BSF_ES						Tb427VSG-618_unitig_Tb427v10	3969	4144
Chr1_3A_Tb427v10	771000	772000	0.88039	BSF_ES						Tb427VSG-618_unitig_Tb427v10	7524	7699
Chr1_3A_Tb427v10	772000	773000	0.95576	BSF_ES						Tb427VSG-618_unitig_Tb427v10	11236	11411
Chr1_3A_Tb427v10	773000	774000	0.88818	BSF_ES						Tb427VSG-618_unitig_Tb427v10	11589	11764
Chr1_3A_Tb427v10	774000	775000	0.82592	BSF_ES						Tb427VSG-618_unitig_Tb427v10	11765	11940
Chr1_3A_Tb427v10	775000	776000	0.88224	BSF_ES						Tb427VSG-618_unitig_Tb427v10	12118	12293
Chr1_3A_Tb427v10	776000	777000	1.06324	BSF_ES						Tb427VSG-618_unitig_Tb427v10	12294	12469
Chr1_3A_Tb427v10	779000	780000	0.91363	BSF_ES						Tb427VSG-618_unitig_Tb427v10	12647	12822
Chr1_3A_Tb427v10	780000	781000	1.15212	BSF_ES						Tb427VSG-618_unitig_Tb427v10	13000	13175
Chr1_3A_Tb427v10	781000	782000	1.07896	BSF_ES						Tb427VSG-618_unitig_Tb427v10	81	256
Chr1_3A_Tb427v10	782000	783000	0.98177	BSF_ES						Tb427VSG-618_unitig_Tb427v10	6463	6638
Chr1_3A_Tb427v10	783000	784000	1.00765	BSF_ES						Tb427VSG-618_unitig_Tb427v10	9312	9487
Chr1_3A_Tb427v10	784000	785000	0.69467	BSF_ES						Tb427VSG-618_unitig_Tb427v10	13176	13351
Chr1_3A_Tb427v10	785000	786000	0.82691	BSF_ES						Tb427VSG-618_unitig_Tb427v10	4322	4497
Chr1_3A_Tb427v10	786000	787000	0.9566	BSF_ES						Tb427VSG-618_unitig_Tb427v10	13352	13527
Chr1_3A_Tb427v10	787000	788000	0.81662	BSF_ES						Tb427VSG-618_unitig_Tb427v10	13528	13703
Chr1_3A_Tb427v10	788000	789000	0.93139	BSF_ES						Tb427VSG-618_unitig_Tb427v10	6287	6462
Chr1_3A_Tb427v10	789000	790000	0.93743	BSF_ES						Tb427VSG-618_unitig_Tb427v10	8428	8603
Chr1_3A_Tb427v10	790000	791000	0.92731	BSF_ES						Tb427VSG-618_unitig_Tb427v10	9823	9998
Chr1_3A_Tb427v10	791000	792000	1.04253	BSF_ES						Tb427VSG-618_unitig_Tb427v10	10175	10350
Chr1_3A_Tb427v10	792000	793000	0.92125	BSF_ES						Tb427VSG-618_unitig_Tb427v10	10176	10351
Chr1_3A_Tb427v10	794000	795000	1.01574	BSF_ES						Tb427VSG-620_unitig_Tb427v10	5407	5582
Chr1_3A_Tb427v10	795000	796000	0.8754	BSF_ES						Tb427VSG-620_unitig_Tb427v10	2752	2927
Chr1_3A_Tb427v10	796000	797000	0.94347	BSF_ES						Tb427VSG-620_unitig_Tb427v10	1513	1688
Chr1_3A_Tb427v10	797000	798000	0.93381	BSF_ES						Tb427VSG-620_unitig_Tb427v10	5760	5935
Chr1_3A_Tb427v10	799000	800000	0.85731	BSF_ES						Tb427VSG-620_unitig_Tb427v10	6291	6466
Chr1_3A_Tb427v10	800000	801000	0.85992	BSF_ES						Tb427VSG-620_unitig_Tb427v10	2398	2573
Chr1_3A_Tb427v10	801000	802000	1.06003	BSF_ES						Tb427VSG-620_unitig_Tb427v10	7353	7528
Chr1_3A_Tb427v10	802000	803000	1.1496	BSF_ES						Tb427VSG-620_unitig_Tb427v10	7530	7705
Chr1_3A_Tb427v10	805000	806000	0.98289	BSF_ES						Tb427VSG-620_unitig_Tb427v10	8573	8748
Chr1_3A_Tb427v10	806000	807000	0.83088	BSF_ES						Tb427VSG-620_unitig_Tb427v10	273	448
Chr1_3A_Tb427v10	807000	808000	0.90036	BSF_ES						Tb427VSG-620_unitig_Tb427v10	626	801
Chr1_3A_Tb427v10	808000	809000	0.92822	BSF_ES						Tb427VSG-620_unitig_Tb427v10	982	1157
Chr1_3A_Tb427v10	809000	810000	0.98657	BSF_ES						Tb427VSG-620_unitig_Tb427v10	1336	1511
Chr1_3A_Tb427v10	810000	811000	0.94464	BSF_ES						Tb427VSG-620_unitig_Tb427v10	1690	1865
Chr1_3A_Tb427v10	811000	812000	0.87923	BSF_ES						Tb427VSG-620_unitig_Tb427v10	1867	2042
Chr1_3A_Tb427v10	812000	813000	1.04594	BSF_ES						Tb427VSG-620_unitig_Tb427v10	2221	2396
Chr1_3A_Tb427v10	813000	814000	1.07741	BSF_ES						Tb427VSG-620_unitig_Tb427v10	2575	2750
Chr1_3A_Tb427v10	814000	815000	0.77915	BSF_ES						Tb427VSG-620_unitig_Tb427v10	3283	3458
Chr1_3A_Tb427v10	815000	816000	0.91933	BSF_ES						Tb427VSG-620_unitig_Tb427v10	3460	3635
Chr1_3A_Tb427v10	816000	817000	0.95128	BSF_ES						Tb427VSG-620_unitig_Tb427v10	3637	3812
Chr1_3A_Tb427v10	817000	818000	0.99071	BSF_ES						Tb427VSG-620_unitig_Tb427v10	3814	3989
Chr1_3A_Tb427v10	818000	819000	1.0731	BSF_ES						Tb427VSG-620_unitig_Tb427v10	3991	4166
Chr1_3A_Tb427v10	819000	820000	1.03774	BSF_ES						Tb427VSG-620_unitig_Tb427v10	4168	4343
Chr1_3A_Tb427v10	820000	821000	0.96409	BSF_ES						Tb427VSG-620_unitig_Tb427v10	4345	4520
Chr1_3A_Tb427v10	821000	822000	1.17432	BSF_ES						Tb427VSG-620_unitig_Tb427v10	4522	4697
Chr1_3A_Tb427v10	822000	823000	0.97637	BSF_ES						Tb427VSG-620_unitig_Tb427v10	4876	5051
Chr1_3A_Tb427v10	823000	824000	1.09639	BSF_ES						Tb427VSG-620_unitig_Tb427v10	5053	5228
Chr1_3A_Tb427v10	824000	825000	0.982	BSF_ES						Tb427VSG-620_unitig_Tb427v10	6468	6643
Chr1_3A_Tb427v10	825000	826000	0.85198	BSF_ES						Tb427VSG-620_unitig_Tb427v10	6822	6997
Chr1_3A_Tb427v10	826000	827000	0.86011	BSF_ES						Tb427VSG-620_unitig_Tb427v10	7176	7351
Chr1_3A_Tb427v10	827000	828000	1.07893	BSF_ES						Tb427VSG-620_unitig_Tb427v10	9300	9475
Chr1_3A_Tb427v10	828000	829000	1.03463	BSF_ES						Tb427VSG-620_unitig_Tb427v10	11616	11791
Chr1_3A_Tb427v10	829000	830000	0.92111	BSF_ES						Tb427VSG-620_unitig_Tb427v10	12010	12185
Chr1_3A_Tb427v10	830000	831000	0.95653	BSF_ES						Tb427VSG-620_unitig_Tb427v10	1159	1334
Chr1_3A_Tb427v10	831000	832000	0.74505	BSF_ES						Tb427VSG-620_unitig_Tb427v10	5230	5405
Chr1_3A_Tb427v10	832000	833000	1.05726	BSF_ES						Tb427VSG-620_unitig_Tb427v10	6645	6820
Chr1_3A_Tb427v10	833000	834000	1.02541	BSF_ES						Tb427VSG-620_unitig_Tb427v10	8042	8217
Chr1_3A_Tb427v10	834000	835000	0.92322	BSF_ES						Tb427VSG-620_unitig_Tb427v10	10185	10360
Chr1_3A_Tb427v10	835000	836000	0.97045	BSF_ES						Tb427VSG-620_unitig_Tb427v10	11064	11239
Chr1_3A_Tb427v10	836000	837000	0.92621	BSF_ES						Tb427VSG-620_unitig_Tb427v10	11813	11988
Chr1_3A_Tb427v10	837000	838000	1.02687	BSF_ES						Tb427VSG-620_unitig_Tb427v10	14322	14497
Chr1_3A_Tb427v10	838000	839000	0.74134	BSF_ES						Tb427VSG-620_unitig_Tb427v10	2044	2219
Chr1_3A_Tb427v10	839000	840000	0.72818	BSF_ES						Tb427VSG-620_unitig_Tb427v10	2929	3104
Chr1_3A_Tb427v10	840000	841000	0.90506	BSF_ES						Tb427VSG-620_unitig_Tb427v10	3106	3281
Chr1_3A_Tb427v10	841000	842000	0.74463	BSF_ES						Tb427VSG-620_unitig_Tb427v10	4699	4874
Chr1_3A_Tb427v10	842000	843000	0.87699	BSF_ES						Tb427VSG-620_unitig_Tb427v10	5583	5758
Chr1_3A_Tb427v10	843000	844000	0.82341	BSF_ES						Tb427VSG-620_unitig_Tb427v10	5937	6112
Chr1_3A_Tb427v10	844000	845000	0.8477	BSF_ES						Tb427VSG-620_unitig_Tb427v10	8396	8571
Chr1_3A_Tb427v10	845000	846000	0.94837	BSF_ES						Tb427VSG-620_unitig_Tb427v10	12390	12565
Chr1_3A_Tb427v10	846000	847000	0.83075	BSF_ES						Tb427VSG-620_unitig_Tb427v10	13654	13829
Chr1_3A_Tb427v10	847000	848000	0.95163	BSF_ES						Tb427VSG-620_unitig_Tb427v10	8219	8394
Chr1_3A_Tb427v10	848000	849000	0.94208	BSF_ES						Tb427VSG-620_unitig_Tb427v10	8926	9101
Chr1_3A_Tb427v10	849000	850000	0.88154	BSF_ES						Tb427VSG-620_unitig_Tb427v10	10008	10183
Chr1_3A_Tb427v10	850000	851000	0.87842	BSF_ES						Tb427VSG-620_unitig_Tb427v10	12984	13159
Chr1_3A_Tb427v10	851000	852000	0.82905	BSF_ES						Tb427VSG-620_unitig_Tb427v10	6114	6289
Chr1_3A_Tb427v10	852000	853000	0.91057	BSF_ES						Tb427VSG-620_unitig_Tb427v10	11241	11416
Chr1_3A_Tb427v10	853000	854000	1.02657	BSF_ES						Tb427VSG-620_unitig_Tb427v10	6999	7174
Chr1_3A_Tb427v10	854000	855000	0.83732	BSF_ES						Tb427VSG-620_unitig_Tb427v10	12787	12962
Chr1_3A_Tb427v10	855000	856000	0.91109	BSF_ES						Tb427VSG-620_unitig_Tb427v10	8749	8924
Chr1_3A_Tb427v10	856000	857000	0.80777	BSF_ES						Tb427VSG-620_unitig_Tb427v10	13318	13493
Chr1_3A_Tb427v10	857000	858000	0.91223	BSF_ES						Tb427VSG-620_unitig_Tb427v10	9123	9298
Chr1_3A_Tb427v10	858000	859000	0.88863	BSF_ES						Tb427VSG-620_unitig_Tb427v10	14145	14320
Chr1_3A_Tb427v10	859000	860000	0.80717	BSF_ES						Tb427VSG-620_unitig_Tb427v10	13988	14163
Chr1_3A_Tb427v10	860000	861000	0.84103	BSF_ES						Tb427VSG-620_unitig_Tb427v10	97	272
Chr1_3A_Tb427v10	861000	862000	1.08491	BSF_ES						Tb427VSG-620_unitig_Tb427v10	7885	8060
Chr1_3A_Tb427v10	862000	863000	0.91207	BSF_ES						Tb427VSG-620_unitig_Tb427v10	9477	9652
Chr1_3A_Tb427v10	863000	864000	0.90631	BSF_ES						Tb427VSG-620_unitig_Tb427v10	13161	13336
Chr1_3A_Tb427v10	864000	865000	0.86788	BSF_ES						Tb427VSG-620_unitig_Tb427v10	13831	14006
Chr1_3A_Tb427v10	865000	866000	1.08867	BSF_ES						Tb427VSG-620_unitig_Tb427v10	7707	7882
Chr1_3A_Tb427v10	866000	867000	0.92129	BSF_ES						Tb427VSG-620_unitig_Tb427v10	10733	10908
Chr1_3A_Tb427v10	867000	868000	0.98098	BSF_ES						Tb427VSG-620_unitig_Tb427v10	12587	12762
Chr1_3A_Tb427v10	868000	869000	0.86828	BSF_ES						Tb427VSG-620_unitig_Tb427v10	9634	9809
Chr1_3A_Tb427v10	869000	870000	0.74084	BSF_ES						Tb427VSG-620_unitig_Tb427v10	9812	9987
Chr1_3A_Tb427v10	870000	871000	0.76745	BSF_ES						Tb427VSG-620_unitig_Tb427v10	10382	10557
Chr1_3A_Tb427v10	871000	872000	1.00229	BSF_ES						Tb427VSG-620_unitig_Tb427v10	10557	10732
Chr1_3A_Tb427v10	872000	873000	1.00355	BSF_ES						Tb427VSG-620_unitig_Tb427v10	450	625
Chr1_3A_Tb427v10	873000	874000	0.9081	BSF_ES						Tb427VSG-620_unitig_Tb427v10	11419	11594
Chr1_3A_Tb427v10	874000	875000	0.7007	BSF_ES						Tb427VSG-620_unitig_Tb427v10	13495	13670
Chr1_3A_Tb427v10	875000	876000	1.02385	BSF_ES						Tb427VSG-620_unitig_Tb427v10	803	978
Chr1_3A_Tb427v10	876000	877000	1.04417	BSF_ES						Tb427VSG-620_unitig_Tb427v10	10890	11065
Chr1_3A_Tb427v10	877000	878000	0.92684	BSF_ES						Tb427VSG-620_unitig_Tb427v10	12209	12384
Chr1_3A_Tb427v10	878000	879000	0.69178	BSF_ES						Tb427VSG-620_unitig_Tb427v10	449	624
Chr1_3A_Tb427v10	879000	880000	0.93024	BSF_ES						Tb427VSG-620_unitig_Tb427v10	805	980
Chr1_3A_Tb427v10	880000	881000	0.77805	BSF_ES						Tb427VSG-620_unitig_Tb427v10	11418	11593
Chr1_3A_Tb427v10	881000	882000	0.89496	BSF_ES						Tb427VSG-620_unitig_Tb427v10	13497	13672
Chr1_3A_Tb427v10	882000	883000	0.88268	BSF_ES						Tb427VSG-620_unitig_Tb427v10	10558	10733
Chr1_3A_Tb427v10	883000	884000	0.96835	BSF_ES						Tb427VSG-620_unitig_Tb427v10	10381	10556
Chr1_3A_Tb427v10	884000	885000	0.90094	BSF_ES						Tb427VSG-620_unitig_Tb427v10	9831	10006
Chr1_3A_Tb427v10	885000	886000	0.8941	BSF_ES						Tb427VSG-620_unitig_Tb427v10	10887	11062
Chr1_3A_Tb427v10	886000	887000	0.93235	BSF_ES						Tb427VSG-637_unitig_Tb427v10	101	276
Chr1_3A_Tb427v10	887000	888000	0.90111	BSF_ES						Tb427VSG-637_unitig_Tb427v10	632	807
Chr1_3A_Tb427v10	888000	889000	0.85024	BSF_ES						Tb427VSG-637_unitig_Tb427v10	3124	3299
Chr1_3A_Tb427v10	889000	890000	0.76611	BSF_ES						Tb427VSG-637_unitig_Tb427v10	3301	3476
Chr1_3A_Tb427v10	890000	891000	1.10392	BSF_ES						Tb427VSG-637_unitig_Tb427v10	3812	3987
Chr1_3A_Tb427v10	891000	892000	0.77884	BSF_ES						Tb427VSG-637_unitig_Tb427v10	278	453
Chr1_3A_Tb427v10	892000	893000	0.93443	BSF_ES						Tb427VSG-637_unitig_Tb427v10	2024	2199
Chr1_3A_Tb427v10	893000	894000	0.92954	BSF_ES						Tb427VSG-637_unitig_Tb427v10	2201	2376
Chr1_3A_Tb427v10	894000	895000	0.86948	BSF_ES						Tb427VSG-637_unitig_Tb427v10	2554	2729
Chr1_3A_Tb427v10	895000	896000	0.8755	BSF_ES						Tb427VSG-637_unitig_Tb427v10	4870	5045
Chr1_3A_Tb427v10	896000	897000	0.93771	BSF_ES						Tb427VSG-637_unitig_Tb427v10	455	630
Chr1_3A_Tb427v10	897000	898000	0.85848	BSF_ES						Tb427VSG-637_unitig_Tb427v10	983	1158
Chr1_3A_Tb427v10	898000	899000	1.02037	BSF_ES						Tb427VSG-637_unitig_Tb427v10	1847	2022
Chr1_3A_Tb427v10	899000	900000	0.86898	BSF_ES						Tb427VSG-637_unitig_Tb427v10	2731	2906
Chr1_3A_Tb427v10	900000	901000	0.89939	BSF_ES						Tb427VSG-637_unitig_Tb427v10	2908	3083
Chr1_3A_Tb427v10	901000	902000	0.9622	BSF_ES						Tb427VSG-637_unitig_Tb427v10	3635	3810
Chr1_3A_Tb427v10	902000	903000	0.92626	BSF_ES						Tb427VSG-637_unitig_Tb427v10	4693	4868
Chr1_3A_Tb427v10	903000	904000	1.04447	BSF_ES						Tb427VSG-637_unitig_Tb427v10	1160	1335
Chr1_3A_Tb427v10	904000	905000	0.94417	BSF_ES						Tb427VSG-637_unitig_Tb427v10	1494	1669
Chr1_3A_Tb427v10	905000	906000	0.79873	BSF_ES						Tb427VSG-637_unitig_Tb427v10	5223	5398
Chr1_3A_Tb427v10	906000	907000	1.00753	BSF_ES						Tb427VSG-637_unitig_Tb427v10	5400	5575
Chr1_3A_Tb427v10	907000	908000	1.07512	BSF_ES						Tb427VSG-637_unitig_Tb427v10	1671	1846
Chr1_3A_Tb427v10	908000	909000	0.9784	BSF_ES						Tb427VSG-637_unitig_Tb427v10	3989	4164
Chr1_3A_Tb427v10	911000	912000	0.85288	BSF_ES						Tb427VSG-637_unitig_Tb427v10	4341	4516
Chr1_3A_Tb427v10	912000	913000	1.02088	BSF_ES						Tb427VSG-637_unitig_Tb427v10	4517	4692
Chr1_3A_Tb427v10	913000	914000	1.13295	BSF_ES						Tb427VSG-637_unitig_Tb427v10	5577	5752
Chr1_3A_Tb427v10	914000	915000	1.15031	BSF_ES						Tb427VSG-637_unitig_Tb427v10	5047	5222
Chr1_3A_Tb427v10	915000	916000	0.94154	BSF_ES						Tb427VSG-637_unitig_Tb427v10	3478	3653
Chr1_3A_Tb427v10	916000	917000	0.76463	BSF_ES						Tb427VSG-637_unitig_Tb427v10	4165	4340
Chr1_3A_Tb427v10	917000	918000	0.84497	BSF_ES						Tb427VSG-637_unitig_Tb427v10	1337	1512
Chr1_3A_Tb427v10	918000	919000	0.85858	BSF_ES						Tb427VSG-637_unitig_Tb427v10	5752	5927
Chr1_3A_Tb427v10	919000	920000	0.84345	BSF_ES						Tb427VSG-637_unitig_Tb427v10	807	982
Chr1_3A_Tb427v10	920000	921000	0.98886	BSF_ES						Tb427VSG-637_unitig_Tb427v10	2378	2553
Chr1_3A_Tb427v10	921000	922000	1.07461	BSF_ES						Tb427VSG-637_unitig_Tb427v10	2377	2552
Chr1_3A_Tb427v10	922000	923000	0.89215	BSF_ES						Tb427VSG-637_unitig_Tb427v10	809	984
Chr1_3A_Tb427v10	923000	924000	1.07845	BSF_ES						Tb427VSG-637_unitig_Tb427v10	5753	5928
Chr1_3A_Tb427v10	924000	925000	0.89108	BSF_ES						Tb427VSG-646_unitig_Tb427v10	47	222
Chr1_3A_Tb427v10	925000	926000	0.82887	BSF_ES						Tb427VSG-646_unitig_Tb427v10	5208	5383
Chr1_3A_Tb427v10	926000	927000	1.03191	BSF_ES						Tb427VSG-646_unitig_Tb427v10	2728	2903
Chr1_3A_Tb427v10	927000	928000	0.96609	BSF_ES						Tb427VSG-646_unitig_Tb427v10	5620	5795
Chr1_3A_Tb427v10	928000	929000	1.05125	BSF_ES						Tb427VSG-646_unitig_Tb427v10	2905	3080
Chr1_3A_Tb427v10	929000	930000	0.85149	BSF_ES						Tb427VSG-646_unitig_Tb427v10	4171	4346
Chr1_3A_Tb427v10	930000	931000	1.0163	BSF_ES						Tb427VSG-646_unitig_Tb427v10	889	1064
Chr1_3A_Tb427v10	931000	932000	0.99636	BSF_ES						Tb427VSG-646_unitig_Tb427v10	3829	4004
Chr1_3A_Tb427v10	932000	933000	1.04492	BSF_ES						Tb427VSG-646_unitig_Tb427v10	2375	2550
Chr1_3A_Tb427v10	933000	934000	0.89672	BSF_ES						Tb427VSG-646_unitig_Tb427v10	1354	1529
Chr1_3A_Tb427v10	934000	935000	0.87741	BSF_ES						Tb427VSG-646_unitig_Tb427v10	3573	3748
Chr1_3A_Tb427v10	935000	936000	0.92323	BSF_ES						Tb427VSG-646_unitig_Tb427v10	4815	4990
Chr1_3A_Tb427v10	936000	937000	0.94954	BSF_ES						Tb427VSG-646_unitig_Tb427v10	2198	2373
Chr1_3A_Tb427v10	937000	938000	0.79926	BSF_ES						Tb427VSG-646_unitig_Tb427v10	3082	3257
Chr1_3A_Tb427v10	938000	939000	0.95033	BSF_ES						Tb427VSG-646_unitig_Tb427v10	5404	5579
Chr1_3A_Tb427v10	939000	940000	0.99979	BSF_ES						Tb427VSG-646_unitig_Tb427v10	224	399
Chr1_3A_Tb427v10	940000	941000	0.76882	BSF_ES						Tb427VSG-646_unitig_Tb427v10	5032	5207
Chr1_3A_Tb427v10	941000	942000	0.81856	BSF_ES						Tb427VSG-646_unitig_Tb427v10	1531	1706
Chr1_3A_Tb427v10	942000	943000	1.02021	BSF_ES						Tb427VSG-646_unitig_Tb427v10	3259	3434
Chr1_3A_Tb427v10	943000	944000	0.85988	BSF_ES						Tb427VSG-646_unitig_Tb427v10	3416	3591
Chr1_3A_Tb427v10	948000	949000	0.94256	BSF_ES						Tb427VSG-646_unitig_Tb427v10	2552	2727
Chr1_3A_Tb427v10	949000	950000	0.87534	BSF_ES						Tb427VSG-646_unitig_Tb427v10	713	888
Chr1_3A_Tb427v10	950000	951000	0.90863	BSF_ES						Tb427VSG-646_unitig_Tb427v10	401	576
Chr1_3A_Tb427v10	951000	952000	0.91513	BSF_ES						Tb427VSG-646_unitig_Tb427v10	1197	1372
Chr1_3A_Tb427v10	952000	953000	0.98687	BSF_ES						Tb427VSG-646_unitig_Tb427v10	558	733
Chr1_3A_Tb427v10	953000	954000	0.95283	BSF_ES						Tb427VSG-646_unitig_Tb427v10	1688	1863
Chr1_3A_Tb427v10	954000	955000	0.97891	BSF_ES						Tb427VSG-646_unitig_Tb427v10	1040	1215
Chr1_3A_Tb427v10	955000	956000	0.83558	BSF_ES						Tb427VSG-646_unitig_Tb427v10	4348	4523
Chr1_3A_Tb427v10	956000	957000	0.93059	BSF_ES						Tb427VSG-646_unitig_Tb427v10	1845	2020
Chr1_3A_Tb427v10	957000	958000	0.81396	BSF_ES						Tb427VSG-646_unitig_Tb427v10	4579	4754
Chr1_3A_Tb427v10	958000	959000	0.98298	BSF_ES						Tb427VSG-646_unitig_Tb427v10	2022	2197
Chr1_3A_Tb427v10	959000	960000	0.94132	BSF_ES						Tb427VSG-646_unitig_Tb427v10	3975	4150
Chr1_3A_Tb427v10	960000	961000	0.92111	BSF_ES						Tb427VSG-646_unitig_Tb427v10	1846	2021
Chr1_3A_Tb427v10	961000	962000	1.06181	BSF_ES						Tb427VSG-646_unitig_Tb427v10	2023	2198
Chr1_3A_Tb427v10	962000	963000	0.78139	BSF_ES						Tb427VSG-646_unitig_Tb427v10	4599	4774
Chr1_3A_Tb427v10	965000	966000	0.87782	BSF_ES						Tb427VSG-646_unitig_Tb427v10	3869	4044
Chr1_3A_Tb427v10	966000	967000	0.82433	BSF_ES						Tb427VSG-646_unitig_Tb427v10	4619	4794
Chr1_3A_Tb427v10	967000	968000	1.06935	BSF_ES						Tb427VSG-647_unitig_Tb427v10	1219	1394
Chr1_3A_Tb427v10	968000	969000	1.00138	BSF_ES						Tb427VSG-647_unitig_Tb427v10	4071	4246
Chr1_3A_Tb427v10	969000	970000	0.98335	BSF_ES						Tb427VSG-647_unitig_Tb427v10	2616	2791
Chr1_3A_Tb427v10	972000	973000	1.03398	BSF_ES						Tb427VSG-647_unitig_Tb427v10	865	1040
Chr1_3A_Tb427v10	973000	974000	1.02141	BSF_ES						Tb427VSG-647_unitig_Tb427v10	1042	1217
Chr1_3A_Tb427v10	974000	975000	0.82396	BSF_ES						Tb427VSG-647_unitig_Tb427v10	1396	1571
Chr1_3A_Tb427v10	975000	976000	0.91831	BSF_ES						Tb427VSG-647_unitig_Tb427v10	4425	4600
Chr1_3A_Tb427v10	976000	977000	1.00511	BSF_ES						Tb427VSG-647_unitig_Tb427v10	688	863
Chr1_3A_Tb427v10	977000	978000	0.97657	BSF_ES						Tb427VSG-647_unitig_Tb427v10	334	509
Chr1_3A_Tb427v10	978000	979000	0.86027	BSF_ES						Tb427VSG-647_unitig_Tb427v10	2970	3145
Chr1_3A_Tb427v10	979000	980000	1.08467	BSF_ES						Tb427VSG-647_unitig_Tb427v10	2282	2457
Chr1_3A_Tb427v10	980000	981000	0.8352	BSF_ES						Tb427VSG-647_unitig_Tb427v10	3344	3519
Chr1_3A_Tb427v10	981000	982000	0.90529	BSF_ES						Tb427VSG-647_unitig_Tb427v10	3520	3695
Chr1_3A_Tb427v10	982000	983000	0.67359	BSF_ES						Tb427VSG-647_unitig_Tb427v10	4248	4423
Chr1_3A_Tb427v10	983000	984000	0.78095	BSF_ES						Tb427VSG-647_unitig_Tb427v10	511	686
Chr1_3A_Tb427v10	984000	985000	1.11023	BSF_ES						Tb427VSG-647_unitig_Tb427v10	2793	2968
Chr1_3A_Tb427v10	985000	986000	0.99237	BSF_ES						Tb427VSG-647_unitig_Tb427v10	3697	3872
Chr1_3A_Tb427v10	986000	987000	1.02093	BSF_ES						Tb427VSG-647_unitig_Tb427v10	1573	1748
Chr1_3A_Tb427v10	987000	988000	0.84091	BSF_ES						Tb427VSG-647_unitig_Tb427v10	1750	1925
Chr1_3A_Tb427v10	988000	989000	0.86066	BSF_ES						Tb427VSG-647_unitig_Tb427v10	1927	2102
Chr1_3A_Tb427v10	989000	990000	0.92585	BSF_ES						Tb427VSG-647_unitig_Tb427v10	3874	4049
Chr1_3A_Tb427v10	990000	991000	0.8947	BSF_ES						Tb427VSG-647_unitig_Tb427v10	3147	3322
Chr1_3A_Tb427v10	991000	992000	0.91922	BSF_ES						Tb427VSG-647_unitig_Tb427v10	2459	2634
Chr1_3A_Tb427v10	992000	993000	1.05961	BSF_ES						Tb427VSG-647_unitig_Tb427v10	153	328
Chr1_3A_Tb427v10	993000	994000	1.18298	BSF_ES						Tb427VSG-647_unitig_Tb427v10	2105	2280
Chr1_3A_Tb427v10	994000	995000	0.90463	BSF_ES						Tb427VSG-647_unitig_Tb427v10	2104	2279
Chr1_3A_Tb427v10	995000	996000	0.86663	BSF_ES						Tb427VSG-666_unitig_Tb427v10	1622	1797
Chr1_3A_Tb427v10	996000	997000	1.02112	BSF_ES						Tb427VSG-666_unitig_Tb427v10	1995	2170
Chr1_3A_Tb427v10	997000	998000	1.05455	BSF_ES						Tb427VSG-666_unitig_Tb427v10	2545	2720
Chr1_3A_Tb427v10	998000	999000	0.96814	BSF_ES						Tb427VSG-666_unitig_Tb427v10	3468	3643
Chr1_3A_Tb427v10	999000	1000000	1.03081	BSF_ES						Tb427VSG-666_unitig_Tb427v10	5472	5647
Chr1_3A_Tb427v10	1000000	1001000	0.84176	BSF_ES						Tb427VSG-666_unitig_Tb427v10	3095	3270
Chr1_3A_Tb427v10	1001000	1002000	1.00832	BSF_ES						Tb427VSG-666_unitig_Tb427v10	4726	4901
Chr1_3A_Tb427v10	1002000	1003000	0.9163	BSF_ES						Tb427VSG-666_unitig_Tb427v10	5276	5451
Chr1_3A_Tb427v10	1003000	1004000	0.86056	BSF_ES						Tb427VSG-666_unitig_Tb427v10	6199	6374
Chr1_3A_Tb427v10	1004000	1005000	0.85664	BSF_ES						Tb427VSG-666_unitig_Tb427v10	6395	6570
Chr1_3A_Tb427v10	1005000	1006000	0.88955	BSF_ES						Tb427VSG-666_unitig_Tb427v10	6945	7120
Chr1_3A_Tb427v10	1006000	1007000	1.00335	BSF_ES						Tb427VSG-666_unitig_Tb427v10	736	911
Chr1_3A_Tb427v10	1007000	1008000	0.93315	BSF_ES						Tb427VSG-666_unitig_Tb427v10	7847	8022
Chr1_3A_Tb427v10	1008000	1009000	0.90316	BSF_ES						Tb427VSG-666_unitig_Tb427v10	8044	8219
Chr1_3A_Tb427v10	1009000	1010000	0.89568	BSF_ES						Tb427VSG-666_unitig_Tb427v10	8595	8770
Chr1_3A_Tb427v10	1010000	1011000	0.84177	BSF_ES						Tb427VSG-666_unitig_Tb427v10	8969	9144
Chr1_3A_Tb427v10	1011000	1012000	0.75188	BSF_ES						Tb427VSG-666_unitig_Tb427v10	10952	11127
Chr1_3A_Tb427v10	1012000	1013000	1.03534	BSF_ES						Tb427VSG-666_unitig_Tb427v10	1267	1442
Chr1_3A_Tb427v10	1013000	1014000	0.99962	BSF_ES						Tb427VSG-666_unitig_Tb427v10	913	1088
Chr1_3A_Tb427v10	1014000	1015000	0.78618	BSF_ES						Tb427VSG-666_unitig_Tb427v10	1090	1265
Chr1_3A_Tb427v10	1015000	1016000	0.87065	BSF_ES						Tb427VSG-666_unitig_Tb427v10	1445	1620
Chr1_3A_Tb427v10	1016000	1017000	0.95163	BSF_ES						Tb427VSG-666_unitig_Tb427v10	1818	1993
Chr1_3A_Tb427v10	1017000	1018000	0.97077	BSF_ES						Tb427VSG-666_unitig_Tb427v10	2191	2366
Chr1_3A_Tb427v10	1018000	1019000	1.03599	BSF_ES						Tb427VSG-666_unitig_Tb427v10	2368	2543
Chr1_3A_Tb427v10	1019000	1020000	0.86939	BSF_ES						Tb427VSG-666_unitig_Tb427v10	2741	2916
Chr1_3A_Tb427v10	1020000	1021000	0.97961	BSF_ES						Tb427VSG-666_unitig_Tb427v10	2918	3093
Chr1_3A_Tb427v10	1021000	1022000	0.72188	BSF_ES						Tb427VSG-666_unitig_Tb427v10	3291	3466
Chr1_3A_Tb427v10	1022000	1023000	0.94135	BSF_ES						Tb427VSG-666_unitig_Tb427v10	3664	3839
Chr1_3A_Tb427v10	1023000	1024000	1.06739	BSF_ES						Tb427VSG-666_unitig_Tb427v10	3841	4016
Chr1_3A_Tb427v10	1024000	1025000	0.88159	BSF_ES						Tb427VSG-666_unitig_Tb427v10	4018	4193
Chr1_3A_Tb427v10	1025000	1026000	0.9004	BSF_ES						Tb427VSG-666_unitig_Tb427v10	4195	4370
Chr1_3A_Tb427v10	1026000	1027000	1.05976	BSF_ES						Tb427VSG-666_unitig_Tb427v10	4372	4547
Chr1_3A_Tb427v10	1027000	1028000	1.0815	BSF_ES						Tb427VSG-666_unitig_Tb427v10	4549	4724
Chr1_3A_Tb427v10	1028000	1029000	0.90679	BSF_ES						Tb427VSG-666_unitig_Tb427v10	4922	5097
Chr1_3A_Tb427v10	1029000	1030000	1.07447	BSF_ES						Tb427VSG-666_unitig_Tb427v10	5099	5274
Chr1_3A_Tb427v10	1030000	1031000	1.02894	BSF_ES						Tb427VSG-666_unitig_Tb427v10	5668	5843
Chr1_3A_Tb427v10	1031000	1032000	0.97145	BSF_ES						Tb427VSG-666_unitig_Tb427v10	6022	6197
Chr1_3A_Tb427v10	1032000	1033000	0.91661	BSF_ES						Tb427VSG-666_unitig_Tb427v10	6591	6766
Chr1_3A_Tb427v10	1033000	1034000	0.95777	BSF_ES						Tb427VSG-666_unitig_Tb427v10	8241	8416
Chr1_3A_Tb427v10	1034000	1035000	0.83804	BSF_ES						Tb427VSG-666_unitig_Tb427v10	8418	8593
Chr1_3A_Tb427v10	1035000	1036000	0.88963	BSF_ES						Tb427VSG-666_unitig_Tb427v10	9166	9341
Chr1_3A_Tb427v10	1036000	1037000	1.01432	BSF_ES						Tb427VSG-666_unitig_Tb427v10	9343	9518
Chr1_3A_Tb427v10	1037000	1038000	0.97605	BSF_ES						Tb427VSG-666_unitig_Tb427v10	10225	10400
Chr1_3A_Tb427v10	1038000	1039000	0.97917	BSF_ES						Tb427VSG-666_unitig_Tb427v10	10598	10773
Chr1_3A_Tb427v10	1039000	1040000	0.98894	BSF_ES						Tb427VSG-666_unitig_Tb427v10	10775	10950
Chr1_3A_Tb427v10	1040000	1041000	0.94956	BSF_ES						Tb427VSG-666_unitig_Tb427v10	11523	11698
Chr1_3A_Tb427v10	1041000	1042000	1.1517	BSF_ES						Tb427VSG-666_unitig_Tb427v10	12053	12228
Chr1_3A_Tb427v10	1042000	1043000	0.90784	BSF_ES						Tb427VSG-666_unitig_Tb427v10	12387	12562
Chr1_3A_Tb427v10	1043000	1044000	0.96406	BSF_ES						Tb427VSG-666_unitig_Tb427v10	12564	12739
Chr1_3A_Tb427v10	1044000	1045000	0.93166	BSF_ES						Tb427VSG-666_unitig_Tb427v10	7494	7669
Chr1_3A_Tb427v10	1045000	1046000	1.09489	BSF_ES						Tb427VSG-666_unitig_Tb427v10	12741	12916
Chr1_3A_Tb427v10	1046000	1047000	0.90772	BSF_ES						Tb427VSG-666_unitig_Tb427v10	343	518
Chr1_3A_Tb427v10	1047000	1048000	0.92281	BSF_ES						Tb427VSG-666_unitig_Tb427v10	8792	8967
Chr1_3A_Tb427v10	1048000	1049000	1.23204	BSF_ES						Tb427VSG-666_unitig_Tb427v10	9696	9871
Chr1_3A_Tb427v10	1049000	1050000	0.82605	BSF_ES						Tb427VSG-666_unitig_Tb427v10	11346	11521
Chr1_3A_Tb427v10	1050000	1051000	0.86278	BSF_ES						Tb427VSG-666_unitig_Tb427v10	5845	6020
Chr1_3A_Tb427v10	1051000	1052000	1.04354	BSF_ES						Tb427VSG-666_unitig_Tb427v10	6768	6943
Chr1_3A_Tb427v10	1052000	1053000	0.93036	BSF_ES						Tb427VSG-666_unitig_Tb427v10	7141	7316
Chr1_3A_Tb427v10	1053000	1054000	0.79999	BSF_ES						Tb427VSG-666_unitig_Tb427v10	11700	11875
Chr1_3A_Tb427v10	1054000	1055000	0.89424	BSF_ES						Tb427VSG-666_unitig_Tb427v10	520	695
Chr1_3A_Tb427v10	1055000	1056000	0.81099	BSF_ES						Tb427VSG-666_unitig_Tb427v10	12230	12405
Chr1_3A_Tb427v10	1056000	1057000	1.08642	BSF_ES						Tb427VSG-666_unitig_Tb427v10	7671	7846
Chr1_3A_Tb427v10	1057000	1058000	0.88702	BSF_ES						Tb427VSG-666_unitig_Tb427v10	9520	9695
Chr1_3A_Tb427v10	1058000	1059000	1.09091	BSF_ES						Tb427VSG-666_unitig_Tb427v10	9873	10048
Chr1_3A_Tb427v10	1059000	1060000	1.09141	BSF_ES						Tb427VSG-666_unitig_Tb427v10	10049	10224
Chr1_3A_Tb427v10	1060000	1061000	0.92739	BSF_ES						Tb427VSG-666_unitig_Tb427v10	10422	10597
Chr1_3A_Tb427v10	1061000	1062000	0.94154	BSF_ES						Tb427VSG-666_unitig_Tb427v10	11189	11364
Chr1_3A_Tb427v10	1062000	1063000	0.86777	BSF_ES						Tb427VSG-666_unitig_Tb427v10	7318	7493
Chr1_3A_Tb427v10	1063000	1064000	0.92008	BSF_ES						Tb427VSG-666_unitig_Tb427v10	11877	12052
Chr1_3A_Tb427v10	1064000	1065000	0.92096	BSF_ES						Tb427VSG-666_unitig_Tb427v10	121	296
Chr1_3A_Tb427v10	1065000	1066000	1.09652	BSF_ES						Tb427VSG-666_unitig_Tb427v10	166	341
Chr1_3A_Tb427v10	1066000	1067000	0.9174	BSF_ES						Tb427VSG-666_unitig_Tb427v10	10992	11167
Chr1_3A_Tb427v10	1067000	1068000	0.85721	BSF_ES						Tb427VSG-671_unitig_Tb427v10	15456	15631
Chr1_3A_Tb427v10	1068000	1069000	0.99043	BSF_ES						Tb427VSG-671_unitig_Tb427v10	1685	1860
Chr1_3A_Tb427v10	1069000	1070000	0.85255	BSF_ES						Tb427VSG-671_unitig_Tb427v10	14750	14925
Chr1_3A_Tb427v10	1070000	1071000	0.73608	BSF_ES						Tb427VSG-671_unitig_Tb427v10	2920	3095
Chr1_3A_Tb427v10	1071000	1072000	0.99555	BSF_ES						Tb427VSG-671_unitig_Tb427v10	4332	4507
Chr1_3A_Tb427v10	1072000	1073000	1.0748	BSF_ES						Tb427VSG-671_unitig_Tb427v10	5744	5919
Chr1_3A_Tb427v10	1073000	1074000	0.83216	BSF_ES						Tb427VSG-671_unitig_Tb427v10	6097	6272
Chr1_3A_Tb427v10	1074000	1075000	1.03999	BSF_ES						Tb427VSG-671_unitig_Tb427v10	6803	6978
Chr1_3A_Tb427v10	1075000	1076000	0.94354	BSF_ES						Tb427VSG-671_unitig_Tb427v10	8039	8214
Chr1_3A_Tb427v10	1076000	1077000	0.87401	BSF_ES						Tb427VSG-671_unitig_Tb427v10	8392	8567
Chr1_3A_Tb427v10	1077000	1078000	0.81556	BSF_ES						Tb427VSG-671_unitig_Tb427v10	9098	9273
Chr1_3A_Tb427v10	1078000	1079000	0.98905	BSF_ES						Tb427VSG-671_unitig_Tb427v10	11746	11921
Chr1_3A_Tb427v10	1079000	1080000	0.96542	BSF_ES						Tb427VSG-671_unitig_Tb427v10	12099	12274
Chr1_3A_Tb427v10	1080000	1081000	0.869	BSF_ES						Tb427VSG-671_unitig_Tb427v10	13690	13865
Chr1_3A_Tb427v10	1081000	1082000	0.87811	BSF_ES						Tb427VSG-671_unitig_Tb427v10	14043	14218
Chr1_3A_Tb427v10	1082000	1083000	1.15168	BSF_ES						Tb427VSG-671_unitig_Tb427v10	15103	15278
Chr1_3A_Tb427v10	1083000	1084000	1.03545	BSF_ES						Tb427VSG-671_unitig_Tb427v10	16005	16180
Chr1_3A_Tb427v10	1084000	1085000	0.97891	BSF_ES						Tb427VSG-671_unitig_Tb427v10	16908	17083
Chr1_3A_Tb427v10	1085000	1086000	0.94865	BSF_ES						Tb427VSG-671_unitig_Tb427v10	17614	17789
Chr1_3A_Tb427v10	1086000	1087000	0.89346	BSF_ES						Tb427VSG-671_unitig_Tb427v10	20264	20439
Chr1_3A_Tb427v10	1088000	1089000	1.17054	BSF_ES						Tb427VSG-671_unitig_Tb427v10	21126	21301
Chr1_3A_Tb427v10	1089000	1090000	0.92025	BSF_ES						Tb427VSG-671_unitig_Tb427v10	19734	19909
Chr1_3A_Tb427v10	1090000	1091000	0.93883	BSF_ES						Tb427VSG-671_unitig_Tb427v10	21303	21478
Chr1_3A_Tb427v10	1091000	1092000	0.85013	BSF_ES						Tb427VSG-671_unitig_Tb427v10	978	1153
Chr1_3A_Tb427v10	1094000	1095000	1.06159	BSF_ES						Tb427VSG-671_unitig_Tb427v10	2566	2741
Chr1_3A_Tb427v10	1095000	1096000	1.05647	BSF_ES						Tb427VSG-671_unitig_Tb427v10	3802	3977
Chr1_3A_Tb427v10	1096000	1097000	0.93519	BSF_ES						Tb427VSG-671_unitig_Tb427v10	11393	11568
Chr1_3A_Tb427v10	1097000	1098000	1.01629	BSF_ES						Tb427VSG-671_unitig_Tb427v10	12983	13158
Chr1_3A_Tb427v10	1098000	1099000	1.00658	BSF_ES						Tb427VSG-671_unitig_Tb427v10	21657	21832
Chr1_3A_Tb427v10	1099000	1100000	1.04107	BSF_ES						Tb427VSG-671_unitig_Tb427v10	1155	1330
Chr1_3A_Tb427v10	1100000	1101000	0.98844	BSF_ES						Tb427VSG-671_unitig_Tb427v10	15828	16003
Chr1_3A_Tb427v10	1101000	1102000	0.90379	BSF_ES						Tb427VSG-671_unitig_Tb427v10	1508	1683
Chr1_3A_Tb427v10	1102000	1103000	0.93153	BSF_ES						Tb427VSG-671_unitig_Tb427v10	21921	22096
Chr1_3A_Tb427v10	1103000	1104000	0.8659	BSF_ES						Tb427VSG-671_unitig_Tb427v10	6450	6625
Chr1_3A_Tb427v10	1104000	1105000	0.84368	BSF_ES						Tb427VSG-671_unitig_Tb427v10	6980	7155
Chr1_3A_Tb427v10	1105000	1106000	0.82454	BSF_ES						Tb427VSG-671_unitig_Tb427v10	9451	9626
Chr1_3A_Tb427v10	1106000	1107000	1.0708	BSF_ES						Tb427VSG-671_unitig_Tb427v10	16201	16376
Chr1_3A_Tb427v10	1107000	1108000	0.96662	BSF_ES						Tb427VSG-671_unitig_Tb427v10	17261	17436
Chr1_3A_Tb427v10	1108000	1109000	0.88601	BSF_ES						Tb427VSG-671_unitig_Tb427v10	20087	20262
Chr1_3A_Tb427v10	1109000	1110000	1.06196	BSF_ES						Tb427VSG-671_unitig_Tb427v10	116	291
Chr1_3A_Tb427v10	1112000	1113000	0.85881	BSF_ES						Tb427VSG-671_unitig_Tb427v10	2213	2388
Chr1_3A_Tb427v10	1113000	1114000	0.96986	BSF_ES						Tb427VSG-671_unitig_Tb427v10	3449	3624
Chr1_3A_Tb427v10	1114000	1115000	0.94513	BSF_ES						Tb427VSG-671_unitig_Tb427v10	5391	5566
Chr1_3A_Tb427v10	1115000	1116000	0.88996	BSF_ES						Tb427VSG-671_unitig_Tb427v10	7686	7861
Chr1_3A_Tb427v10	1116000	1117000	0.96471	BSF_ES						Tb427VSG-671_unitig_Tb427v10	625	800
Chr1_3A_Tb427v10	1117000	1118000	0.89997	BSF_ES						Tb427VSG-671_unitig_Tb427v10	2743	2918
Chr1_3A_Tb427v10	1118000	1119000	1.10322	BSF_ES						Tb427VSG-671_unitig_Tb427v10	4685	4860
Chr1_3A_Tb427v10	1119000	1120000	0.95084	BSF_ES						Tb427VSG-671_unitig_Tb427v10	8745	8920
Chr1_3A_Tb427v10	1120000	1121000	0.9167	BSF_ES						Tb427VSG-671_unitig_Tb427v10	10334	10509
Chr1_3A_Tb427v10	1123000	1124000	0.80299	BSF_ES						Tb427VSG-671_unitig_Tb427v10	12276	12451
Chr1_3A_Tb427v10	1124000	1125000	1.02784	BSF_ES						Tb427VSG-671_unitig_Tb427v10	13337	13512
Chr1_3A_Tb427v10	1125000	1126000	1.06308	BSF_ES						Tb427VSG-671_unitig_Tb427v10	14397	14572
Chr1_3A_Tb427v10	1126000	1127000	1.00138	BSF_ES						Tb427VSG-671_unitig_Tb427v10	17967	18142
Chr1_3A_Tb427v10	1127000	1128000	0.92565	BSF_ES						Tb427VSG-671_unitig_Tb427v10	12453	12628
Chr1_3A_Tb427v10	1128000	1129000	0.94651	BSF_ES						Tb427VSG-671_unitig_Tb427v10	12630	12805
Chr1_3A_Tb427v10	1129000	1130000	0.97571	BSF_ES						Tb427VSG-671_unitig_Tb427v10	13160	13335
Chr1_3A_Tb427v10	1130000	1131000	0.86402	BSF_ES						Tb427VSG-671_unitig_Tb427v10	14220	14395
Chr1_3A_Tb427v10	1131000	1132000	0.83892	BSF_ES						Tb427VSG-671_unitig_Tb427v10	16555	16730
Chr1_3A_Tb427v10	1132000	1133000	0.91621	BSF_ES						Tb427VSG-671_unitig_Tb427v10	21480	21655
Chr1_3A_Tb427v10	1133000	1134000	1.00563	BSF_ES						Tb427VSG-671_unitig_Tb427v10	3979	4154
Chr1_3A_Tb427v10	1134000	1135000	0.90359	BSF_ES						Tb427VSG-671_unitig_Tb427v10	10157	10332
Chr1_3A_Tb427v10	1135000	1136000	1.02436	BSF_ES						Tb427VSG-671_unitig_Tb427v10	11040	11215
Chr1_3A_Tb427v10	1136000	1137000	0.99662	BSF_ES						Tb427VSG-671_unitig_Tb427v10	19557	19732
Chr1_3A_Tb427v10	1137000	1138000	0.8796	BSF_ES						Tb427VSG-671_unitig_Tb427v10	22098	22273
Chr1_3A_Tb427v10	1138000	1139000	0.7613	BSF_ES						Tb427VSG-671_unitig_Tb427v10	18497	18672
Chr1_3A_Tb427v10	1139000	1140000	0.96269	BSF_ES						Tb427VSG-671_unitig_Tb427v10	9628	9803
Chr1_3A_Tb427v10	1140000	1141000	0.88373	BSF_ES						Tb427VSG-671_unitig_Tb427v10	16378	16553
Chr1_3A_Tb427v10	1141000	1142000	1.0884	BSF_ES						Tb427VSG-671_unitig_Tb427v10	22275	22450
Chr1_3A_Tb427v10	1142000	1143000	0.98384	BSF_ES						Tb427VSG-671_unitig_Tb427v10	22452	22627
Chr1_3A_Tb427v10	1143000	1144000	1.00507	BSF_ES						Tb427VSG-671_unitig_Tb427v10	4862	5037
Chr1_3A_Tb427v10	1144000	1145000	0.86832	BSF_ES						Tb427VSG-671_unitig_Tb427v10	7157	7332
Chr1_3A_Tb427v10	1145000	1146000	1.16483	BSF_ES						Tb427VSG-671_unitig_Tb427v10	10511	10686
Chr1_3A_Tb427v10	1146000	1147000	0.99299	BSF_ES						Tb427VSG-671_unitig_Tb427v10	18320	18495
Chr1_3A_Tb427v10	1147000	1148000	0.94019	BSF_ES						Tb427VSG-671_unitig_Tb427v10	18674	18849
Chr1_3A_Tb427v10	1148000	1149000	0.82973	BSF_ES						Tb427VSG-671_unitig_Tb427v10	19028	19203
Chr1_3A_Tb427v10	1149000	1150000	0.8537	BSF_ES						Tb427VSG-671_unitig_Tb427v10	2390	2565
Chr1_3A_Tb427v10	1150000	1151000	0.93908	BSF_ES						Tb427VSG-671_unitig_Tb427v10	3626	3801
Chr1_3A_Tb427v10	1151000	1152000	0.93676	BSF_ES						Tb427VSG-671_unitig_Tb427v10	4156	4331
Chr1_3A_Tb427v10	1152000	1153000	0.87071	BSF_ES						Tb427VSG-671_unitig_Tb427v10	5568	5743
Chr1_3A_Tb427v10	1153000	1154000	1.00649	BSF_ES						Tb427VSG-671_unitig_Tb427v10	7863	8038
Chr1_3A_Tb427v10	1154000	1155000	1.06277	BSF_ES						Tb427VSG-671_unitig_Tb427v10	11217	11392
Chr1_3A_Tb427v10	1155000	1156000	1.01898	BSF_ES						Tb427VSG-671_unitig_Tb427v10	20441	20616
Chr1_3A_Tb427v10	1156000	1157000	0.79623	BSF_ES						Tb427VSG-671_unitig_Tb427v10	20774	20949
Chr1_3A_Tb427v10	1157000	1158000	0.84637	BSF_ES						Tb427VSG-671_unitig_Tb427v10	20950	21125
Chr1_3A_Tb427v10	1160000	1161000	1.11306	BSF_ES						Tb427VSG-671_unitig_Tb427v10	22629	22804
Chr1_3A_Tb427v10	1161000	1162000	1.03501	BSF_ES						Tb427VSG-671_unitig_Tb427v10	18851	19026
Chr1_3A_Tb427v10	1162000	1163000	0.83665	BSF_ES						Tb427VSG-671_unitig_Tb427v10	6274	6449
Chr1_3A_Tb427v10	1163000	1164000	0.86256	BSF_ES						Tb427VSG-671_unitig_Tb427v10	8569	8744
Chr1_3A_Tb427v10	1164000	1165000	0.92689	BSF_ES						Tb427VSG-671_unitig_Tb427v10	802	977
Chr1_3A_Tb427v10	1165000	1166000	1.09318	BSF_ES						Tb427VSG-671_unitig_Tb427v10	22806	22981
Chr1_3A_Tb427v10	1166000	1167000	0.9783	BSF_ES						Tb427VSG-671_unitig_Tb427v10	1332	1507
Chr1_3A_Tb427v10	1167000	1168000	1.07395	BSF_ES						Tb427VSG-671_unitig_Tb427v10	2037	2212
Chr1_3A_Tb427v10	1168000	1169000	0.80872	BSF_ES						Tb427VSG-671_unitig_Tb427v10	3273	3448
Chr1_3A_Tb427v10	1169000	1170000	0.81836	BSF_ES						Tb427VSG-671_unitig_Tb427v10	5215	5390
Chr1_3A_Tb427v10	1170000	1171000	0.79376	BSF_ES						Tb427VSG-671_unitig_Tb427v10	7510	7685
Chr1_3A_Tb427v10	1171000	1172000	1.04812	BSF_ES						Tb427VSG-671_unitig_Tb427v10	9275	9450
Chr1_3A_Tb427v10	1172000	1173000	0.97019	BSF_ES						Tb427VSG-671_unitig_Tb427v10	9805	9980
Chr1_3A_Tb427v10	1173000	1174000	0.81554	BSF_ES						Tb427VSG-671_unitig_Tb427v10	9981	10156
Chr1_3A_Tb427v10	1174000	1175000	0.66085	BSF_ES						Tb427VSG-671_unitig_Tb427v10	10864	11039
Chr1_3A_Tb427v10	1175000	1176000	0.7271	BSF_ES						Tb427VSG-671_unitig_Tb427v10	12807	12982
Chr1_3A_Tb427v10	1176000	1177000	0.81565	BSF_ES						Tb427VSG-671_unitig_Tb427v10	13867	14042
Chr1_3A_Tb427v10	1177000	1178000	1.01818	BSF_ES						Tb427VSG-671_unitig_Tb427v10	14927	15102
Chr1_3A_Tb427v10	1178000	1179000	0.9763	BSF_ES						Tb427VSG-671_unitig_Tb427v10	17791	17966
Chr1_3A_Tb427v10	1180000	1181000	0.94745	BSF_ES						Tb427VSG-671_unitig_Tb427v10	4509	4684
Chr1_3A_Tb427v10	1181000	1182000	1.10224	BSF_ES						Tb427VSG-671_unitig_Tb427v10	5921	6096
Chr1_3A_Tb427v10	1182000	1183000	1.08288	BSF_ES						Tb427VSG-671_unitig_Tb427v10	8216	8391
Chr1_3A_Tb427v10	1183000	1184000	0.90295	BSF_ES						Tb427VSG-671_unitig_Tb427v10	11570	11745
Chr1_3A_Tb427v10	1184000	1185000	1.04692	BSF_ES						Tb427VSG-671_unitig_Tb427v10	11923	12098
Chr1_3A_Tb427v10	1187000	1188000	1.09186	BSF_ES						Tb427VSG-671_unitig_Tb427v10	15280	15455
Chr1_3A_Tb427v10	1188000	1189000	0.96326	BSF_ES						Tb427VSG-671_unitig_Tb427v10	15652	15827
Chr1_3A_Tb427v10	1189000	1190000	1.15979	BSF_ES						Tb427VSG-671_unitig_Tb427v10	17085	17260
Chr1_3A_Tb427v10	1190000	1191000	1.08744	BSF_ES						Tb427VSG-671_unitig_Tb427v10	17438	17613
Chr1_3A_Tb427v10	1191000	1192000	1.03261	BSF_ES						Tb427VSG-671_unitig_Tb427v10	19205	19380
Chr1_3A_Tb427v10	1192000	1193000	0.97961	BSF_ES						Tb427VSG-671_unitig_Tb427v10	19911	20086
Chr1_3A_Tb427v10	1193000	1194000	1.10563	BSF_ES						Tb427VSG-671_unitig_Tb427v10	1861	2036
Chr1_3A_Tb427v10	1194000	1195000	0.80861	BSF_ES						Tb427VSG-671_unitig_Tb427v10	6627	6802
Chr1_3A_Tb427v10	1195000	1196000	0.86027	BSF_ES						Tb427VSG-671_unitig_Tb427v10	8922	9097
Chr1_3A_Tb427v10	1196000	1197000	0.91286	BSF_ES						Tb427VSG-671_unitig_Tb427v10	20617	20792
Chr1_3A_Tb427v10	1197000	1198000	0.89713	BSF_ES						Tb427VSG-671_unitig_Tb427v10	3097	3272
Chr1_3A_Tb427v10	1198000	1199000	0.9134	BSF_ES						Tb427VSG-671_unitig_Tb427v10	5039	5214
Chr1_3A_Tb427v10	1201000	1202000	0.97179	BSF_ES						Tb427VSG-671_unitig_Tb427v10	7334	7509
Chr1_3A_Tb427v10	1202000	1203000	1.19583	BSF_ES						Tb427VSG-671_unitig_Tb427v10	13514	13689
Chr1_3A_Tb427v10	1203000	1204000	1.10133	BSF_ES						Tb427VSG-671_unitig_Tb427v10	14574	14749
Chr1_3A_Tb427v10	1204000	1205000	1.09499	BSF_ES						Tb427VSG-671_unitig_Tb427v10	16732	16907
Chr1_3A_Tb427v10	1205000	1206000	0.83327	BSF_ES						Tb427VSG-671_unitig_Tb427v10	18144	18319
Chr1_3A_Tb427v10	1206000	1207000	0.74771	BSF_ES						Tb427VSG-671_unitig_Tb427v10	19381	19556
Chr1_3A_Tb427v10	1207000	1208000	0.91422	BSF_ES						Tb427VSG-671_unitig_Tb427v10	10688	10863
Chr1_3A_Tb427v10	1208000	1209000	1.21003	BSF_ES						Tb427VSG-671_unitig_Tb427v10	293	468
Chr1_3A_Tb427v10	1209000	1210000	0.79302	BSF_ES						Tb427VSG-671_unitig_Tb427v10	449	624
Chr1_3A_Tb427v10	1210000	1211000	1.02641	BSF_ES						Tb427VSG-671_unitig_Tb427v10	21834	22009
Chr1_3A_Tb427v10	1211000	1212000	1.01107	BSF_ES						Tb427VSG-717_unitig_Tb427v10	1949	2124
Chr1_3A_Tb427v10	1212000	1213000	0.90563	BSF_ES						Tb427VSG-717_unitig_Tb427v10	3363	3538
Chr1_3A_Tb427v10	1213000	1214000	0.91729	BSF_ES						Tb427VSG-717_unitig_Tb427v10	1772	1947
Chr1_3A_Tb427v10	1214000	1215000	0.88675	BSF_ES						Tb427VSG-717_unitig_Tb427v10	2126	2301
Chr1_3A_Tb427v10	1215000	1216000	1.01188	BSF_ES						Tb427VSG-717_unitig_Tb427v10	2655	2830
Chr1_3A_Tb427v10	1216000	1217000	0.8421	BSF_ES						Tb427VSG-717_unitig_Tb427v10	2832	3007
Chr1_3A_Tb427v10	1217000	1218000	0.92864	BSF_ES						Tb427VSG-717_unitig_Tb427v10	3540	3715
Chr1_3A_Tb427v10	1218000	1219000	1.03093	BSF_ES						Tb427VSG-717_unitig_Tb427v10	3717	3892
Chr1_3A_Tb427v10	1219000	1220000	0.91705	BSF_ES						Tb427VSG-717_unitig_Tb427v10	3894	4069
Chr1_3A_Tb427v10	1220000	1221000	0.79869	BSF_ES						Tb427VSG-717_unitig_Tb427v10	1419	1594
Chr1_3A_Tb427v10	1221000	1222000	0.93942	BSF_ES						Tb427VSG-717_unitig_Tb427v10	183	358
Chr1_3A_Tb427v10	1224000	1225000	0.90059	BSF_ES						Tb427VSG-717_unitig_Tb427v10	536	711
Chr1_3A_Tb427v10	1225000	1226000	0.96376	BSF_ES						Tb427VSG-717_unitig_Tb427v10	889	1064
Chr1_3A_Tb427v10	1226000	1227000	0.94505	BSF_ES						Tb427VSG-717_unitig_Tb427v10	4424	4599
Chr1_3A_Tb427v10	1227000	1228000	0.96256	BSF_ES						Tb427VSG-717_unitig_Tb427v10	4934	5109
Chr1_3A_Tb427v10	1228000	1229000	0.85917	BSF_ES						Tb427VSG-717_unitig_Tb427v10	1242	1417
Chr1_3A_Tb427v10	1229000	1230000	0.89028	BSF_ES						Tb427VSG-717_unitig_Tb427v10	3009	3184
Chr1_3A_Tb427v10	1230000	1231000	1.03297	BSF_ES						Tb427VSG-717_unitig_Tb427v10	3186	3361
Chr1_3A_Tb427v10	1231000	1232000	0.86184	BSF_ES						Tb427VSG-717_unitig_Tb427v10	4071	4246
Chr1_3A_Tb427v10	1232000	1233000	0.87431	BSF_ES						Tb427VSG-717_unitig_Tb427v10	5111	5286
Chr1_3A_Tb427v10	1233000	1234000	0.86521	BSF_ES						Tb427VSG-717_unitig_Tb427v10	1596	1771
Chr1_3A_Tb427v10	1234000	1235000	1.00945	BSF_ES						Tb427VSG-717_unitig_Tb427v10	2303	2478
Chr1_3A_Tb427v10	1235000	1236000	1.20135	BSF_ES						Tb427VSG-717_unitig_Tb427v10	2479	2654
Chr1_3A_Tb427v10	1236000	1237000	0.7412	BSF_ES						Tb427VSG-717_unitig_Tb427v10	4248	4423
Chr1_3A_Tb427v10	1237000	1238000	0.91263	BSF_ES						Tb427VSG-717_unitig_Tb427v10	360	535
Chr1_3A_Tb427v10	1238000	1239000	0.82824	BSF_ES						Tb427VSG-717_unitig_Tb427v10	713	888
Chr1_3A_Tb427v10	1241000	1242000	0.95095	BSF_ES						Tb427VSG-717_unitig_Tb427v10	1066	1241
Chr1_3A_Tb427v10	1242000	1243000	0.91507	BSF_ES						Tb427VSG-717_unitig_Tb427v10	4777	4952
Chr1_3A_Tb427v10	1243000	1244000	1.02517	BSF_ES						Tb427VSG-717_unitig_Tb427v10	5288	5463
Chr1_3A_Tb427v10	1244000	1245000	0.89964	BSF_ES						Tb427VSG-717_unitig_Tb427v10	7	182
Chr1_3A_Tb427v10	1245000	1246000	0.72622	BSF_ES						Tb427VSG-717_unitig_Tb427v10	4601	4776
Chr1_3A_Tb427v10	1246000	1247000	0.939	BSF_ES						Tb427VSG-826_unitig_Tb427v10	6240	6415
Chr1_3A_Tb427v10	1247000	1248000	1.04713	BSF_ES						Tb427VSG-826_unitig_Tb427v10	4336	4511
Chr1_3A_Tb427v10	1248000	1249000	0.86099	BSF_ES						Tb427VSG-826_unitig_Tb427v10	1687	1862
Chr1_3A_Tb427v10	1249000	1250000	0.77643	BSF_ES						Tb427VSG-826_unitig_Tb427v10	2395	2570
Chr1_3A_Tb427v10	1250000	1251000	0.77485	BSF_ES						Tb427VSG-826_unitig_Tb427v10	2572	2747
Chr1_3A_Tb427v10	1251000	1252000	0.8757	BSF_ES						Tb427VSG-826_unitig_Tb427v10	2925	3100
Chr1_3A_Tb427v10	1252000	1253000	0.87677	BSF_ES						Tb427VSG-826_unitig_Tb427v10	6417	6592
Chr1_3A_Tb427v10	1253000	1254000	0.84056	BSF_ES						Tb427VSG-826_unitig_Tb427v10	3102	3277
Chr1_3A_Tb427v10	1254000	1255000	0.96978	BSF_ES						Tb427VSG-826_unitig_Tb427v10	5023	5198
Chr1_3A_Tb427v10	1255000	1256000	1.03193	BSF_ES						Tb427VSG-826_unitig_Tb427v10	1864	2039
Chr1_3A_Tb427v10	1256000	1257000	0.91257	BSF_ES						Tb427VSG-826_unitig_Tb427v10	4846	5021
Chr1_3A_Tb427v10	1257000	1258000	0.91414	BSF_ES						Tb427VSG-826_unitig_Tb427v10	1178	1353
Chr1_3A_Tb427v10	1258000	1259000	1.44765	BSF_ES						Tb427VSG-826_unitig_Tb427v10	2041	2216
Chr1_3A_Tb427v10	1261000	1262000	0.7893	BSF_ES						Tb427VSG-826_unitig_Tb427v10	2218	2393
Chr1_3A_Tb427v10	1262000	1263000	0.87217	BSF_ES						Tb427VSG-826_unitig_Tb427v10	5200	5375
Chr1_3A_Tb427v10	1263000	1264000	0.98228	BSF_ES						Tb427VSG-826_unitig_Tb427v10	5377	5552
Chr1_3A_Tb427v10	1264000	1265000	0.88721	BSF_ES						Tb427VSG-826_unitig_Tb427v10	3984	4159
Chr1_3A_Tb427v10	1265000	1266000	1.02109	BSF_ES						Tb427VSG-826_unitig_Tb427v10	5554	5729
Chr1_3A_Tb427v10	1266000	1267000	1.01649	BSF_ES						Tb427VSG-826_unitig_Tb427v10	5888	6063
Chr1_3A_Tb427v10	1267000	1268000	0.96116	BSF_ES						Tb427VSG-826_unitig_Tb427v10	6967	7142
Chr1_3A_Tb427v10	1268000	1269000	0.853	BSF_ES						Tb427VSG-826_unitig_Tb427v10	6790	6965
Chr1_3A_Tb427v10	1269000	1270000	0.95393	BSF_ES						Tb427VSG-826_unitig_Tb427v10	3651	3826
Chr1_3A_Tb427v10	1270000	1271000	0.84911	BSF_ES						Tb427VSG-826_unitig_Tb427v10	2749	2924
Chr1_3A_Tb427v10	1271000	1272000	0.90127	BSF_ES						Tb427VSG-826_unitig_Tb427v10	3827	4002
Chr1_3A_Tb427v10	1272000	1273000	1.09004	BSF_ES						Tb427VSG-826_unitig_Tb427v10	4160	4335
Chr1_3A_Tb427v10	1273000	1274000	0.7492	BSF_ES						Tb427VSG-826_unitig_Tb427v10	4689	4864
Chr1_3A_Tb427v10	1274000	1275000	0.7678	BSF_ES						Tb427VSG-826_unitig_Tb427v10	5731	5906
Chr1_3A_Tb427v10	1275000	1276000	0.96163	BSF_ES						Tb427VSG-826_unitig_Tb427v10	6064	6239
Chr1_3A_Tb427v10	1276000	1277000	0.7575	BSF_ES						Tb427VSG-826_unitig_Tb427v10	3475	3650
Chr1_3A_Tb427v10	1277000	1278000	0.7082	BSF_ES						Tb427VSG-826_unitig_Tb427v10	4513	4688
Chr1_3A_Tb427v10	1278000	1279000	0.91058	BSF_ES						Tb427VSG-826_unitig_Tb427v10	3279	3454
Chr1_3A_Tb427v10	1279000	1280000	0.92603	BSF_ES						Tb427VSG-826_unitig_Tb427v10	6594	6769
Chr1_3A_Tb427v10	1280000	1281000	0.75192	BSF_ES						Tb427VSG-826_unitig_Tb427v10	296	471
Chr1_3A_Tb427v10	1281000	1282000	0.90386	BSF_ES						Tb427VSG-826_unitig_Tb427v10	1353	1528
Chr1_3A_Tb427v10	1282000	1283000	0.91197	BSF_ES						Tb427VSG-826_unitig_Tb427v10	669	844
Chr1_3A_Tb427v10	1283000	1284000	0.86351	BSF_ES						Tb427VSG-826_unitig_Tb427v10	119	294
Chr1_3A_Tb427v10	1284000	1285000	0.87381	BSF_ES						Tb427VSG-826_unitig_Tb427v10	1002	1177
Chr1_3A_Tb427v10	1285000	1286000	0.87252	BSF_ES						Tb427VSG-826_unitig_Tb427v10	493	668
Chr1_3A_Tb427v10	1286000	1287000	1.0011	BSF_ES						Tb427VSG-826_unitig_Tb427v10	846	1021
Chr1_3A_Tb427v10	1287000	1288000	1.00629	BSF_ES						Tb427VSG-826_unitig_Tb427v10	1529	1704
Chr1_3A_Tb427v10	1288000	1289000	1.07828	BSF_ES						Tb427VSG-826_unitig_Tb427v10	492	667
Chr1_3A_Tb427v10	1289000	1290000	1.03634	BSF_ES						Tb427VSG-826_unitig_Tb427v10	847	1022
Chr1_3A_Tb427v10	1290000	1291000	1.04046	BSF_ES						Tb427VSG-826_unitig_Tb427v10	1530	1705
Chr1_3A_Tb427v10	1291000	1292000	0.85478	BSF_ES						Tb427VSG-826_unitig_Tb427v10	1003	1178
Chr1_3A_Tb427v10	1292000	1293000	0.90477	BSF_ES						Tb427VSG-826_unitig_Tb427v10	6633	6808
Chr1_3A_Tb427v10	1293000	1294000	0.93833	BSF_ES						Tb427VSG-826_unitig_Tb427v10	335	510
Chr1_3A_Tb427v10	1294000	1295000	0.86991	BSF_ES						Tb427VSG-826_unitig_Tb427v10	3318	3493
Chr1_3A_Tb427v10	1295000	1296000	1.03232	BSF_ES						Tb427VSG-826_unitig_Tb427v10	118	293
Chr1_3A_Tb427v10	1296000	1297000	0.93418	BSF_ES						Tb427VSG19_unitig_Tb427v10	11767	11942
Chr1_3A_Tb427v10	1297000	1298000	0.95372	BSF_ES						Tb427VSG19_unitig_Tb427v10	12316	12491
Chr1_3A_Tb427v10	1298000	1299000	0.99466	BSF_ES						Tb427VSG19_unitig_Tb427v10	3975	4150
Chr1_3A_Tb427v10	1299000	1300000	0.86443	BSF_ES						Tb427VSG19_unitig_Tb427v10	2032	2207
Chr1_3A_Tb427v10	1300000	1301000	0.88157	BSF_ES						Tb427VSG19_unitig_Tb427v10	7332	7507
Chr1_3A_Tb427v10	1301000	1302000	1.0032	BSF_ES						Tb427VSG19_unitig_Tb427v10	9625	9800
Chr1_3A_Tb427v10	1302000	1303000	0.95054	BSF_ES						Tb427VSG19_unitig_Tb427v10	11236	11411
Chr1_3A_Tb427v10	1303000	1304000	0.97787	BSF_ES						Tb427VSG19_unitig_Tb427v10	11413	11588
Chr1_3A_Tb427v10	1304000	1305000	0.86403	BSF_ES						Tb427VSG19_unitig_Tb427v10	12139	12314
Chr1_3A_Tb427v10	1305000	1306000	0.92961	BSF_ES						Tb427VSG19_unitig_Tb427v10	272	447
Chr1_3A_Tb427v10	1306000	1307000	1.13433	BSF_ES						Tb427VSG19_unitig_Tb427v10	449	624
Chr1_3A_Tb427v10	1307000	1308000	0.97794	BSF_ES						Tb427VSG19_unitig_Tb427v10	3446	3621
Chr1_3A_Tb427v10	1308000	1309000	1.04422	BSF_ES						Tb427VSG19_unitig_Tb427v10	4152	4327
Chr1_3A_Tb427v10	1309000	1310000	1.07003	BSF_ES						Tb427VSG19_unitig_Tb427v10	4505	4680
Chr1_3A_Tb427v10	1310000	1311000	0.97422	BSF_ES						Tb427VSG19_unitig_Tb427v10	4682	4857
Chr1_3A_Tb427v10	1311000	1312000	0.91388	BSF_ES						Tb427VSG19_unitig_Tb427v10	5389	5564
Chr1_3A_Tb427v10	1312000	1313000	0.97846	BSF_ES						Tb427VSG19_unitig_Tb427v10	6096	6271
Chr1_3A_Tb427v10	1313000	1314000	0.9636	BSF_ES						Tb427VSG19_unitig_Tb427v10	6273	6448
Chr1_3A_Tb427v10	1314000	1315000	0.85631	BSF_ES						Tb427VSG19_unitig_Tb427v10	6450	6625
Chr1_3A_Tb427v10	1315000	1316000	0.86105	BSF_ES						Tb427VSG19_unitig_Tb427v10	8391	8566
Chr1_3A_Tb427v10	1316000	1317000	0.87607	BSF_ES						Tb427VSG19_unitig_Tb427v10	10155	10330
Chr1_3A_Tb427v10	1317000	1318000	0.95953	BSF_ES						Tb427VSG19_unitig_Tb427v10	10332	10507
Chr1_3A_Tb427v10	1318000	1319000	0.82923	BSF_ES						Tb427VSG19_unitig_Tb427v10	11059	11234
Chr1_3A_Tb427v10	1321000	1322000	0.81017	BSF_ES						Tb427VSG19_unitig_Tb427v10	802	977
Chr1_3A_Tb427v10	1322000	1323000	0.88818	BSF_ES						Tb427VSG19_unitig_Tb427v10	3622	3797
Chr1_3A_Tb427v10	1323000	1324000	0.92957	BSF_ES						Tb427VSG19_unitig_Tb427v10	5035	5210
Chr1_3A_Tb427v10	1324000	1325000	0.99212	BSF_ES						Tb427VSG19_unitig_Tb427v10	7155	7330
Chr1_3A_Tb427v10	1325000	1326000	0.88818	BSF_ES						Tb427VSG19_unitig_Tb427v10	10509	10684
Chr1_3A_Tb427v10	1326000	1327000	1.01696	BSF_ES						Tb427VSG19_unitig_Tb427v10	12493	12668
Chr1_3A_Tb427v10	1327000	1328000	1.26784	BSF_ES						Tb427VSG19_unitig_Tb427v10	1507	1682
Chr1_3A_Tb427v10	1328000	1329000	0.93696	BSF_ES						Tb427VSG19_unitig_Tb427v10	2209	2384
Chr1_3A_Tb427v10	1329000	1330000	0.87877	BSF_ES						Tb427VSG19_unitig_Tb427v10	5212	5387
Chr1_3A_Tb427v10	1330000	1331000	1.04029	BSF_ES						Tb427VSG19_unitig_Tb427v10	5743	5918
Chr1_3A_Tb427v10	1331000	1332000	0.86641	BSF_ES						Tb427VSG19_unitig_Tb427v10	10686	10861
Chr1_3A_Tb427v10	1332000	1333000	1.0307	BSF_ES						Tb427VSG19_unitig_Tb427v10	11590	11765
Chr1_3A_Tb427v10	1333000	1334000	1.02117	BSF_ES						Tb427VSG19_unitig_Tb427v10	9272	9447
Chr1_3A_Tb427v10	1334000	1335000	1.06998	BSF_ES						Tb427VSG19_unitig_Tb427v10	9978	10153
Chr1_3A_Tb427v10	1335000	1336000	0.94611	BSF_ES						Tb427VSG19_unitig_Tb427v10	3093	3268
Chr1_3A_Tb427v10	1336000	1337000	1.057	BSF_ES						Tb427VSG19_unitig_Tb427v10	5566	5741
Chr1_3A_Tb427v10	1337000	1338000	1.03425	BSF_ES						Tb427VSG19_unitig_Tb427v10	5920	6095
Chr1_3A_Tb427v10	1338000	1339000	0.96614	BSF_ES						Tb427VSG19_unitig_Tb427v10	12670	12845
Chr1_3A_Tb427v10	1339000	1340000	0.84411	BSF_ES						Tb427VSG19_unitig_Tb427v10	13024	13199
Chr1_3A_Tb427v10	1340000	1341000	0.85886	BSF_ES						Tb427VSG19_unitig_Tb427v10	2386	2561
Chr1_3A_Tb427v10	1341000	1342000	0.95591	BSF_ES						Tb427VSG19_unitig_Tb427v10	3270	3445
Chr1_3A_Tb427v10	1342000	1343000	0.98246	BSF_ES						Tb427VSG19_unitig_Tb427v10	7509	7684
Chr1_3A_Tb427v10	1343000	1344000	0.85073	BSF_ES						Tb427VSG19_unitig_Tb427v10	7686	7861
Chr1_3A_Tb427v10	1344000	1345000	0.96661	BSF_ES						Tb427VSG19_unitig_Tb427v10	12847	13022
Chr1_3A_Tb427v10	1345000	1346000	0.96534	BSF_ES						Tb427VSG19_unitig_Tb427v10	2562	2737
Chr1_3A_Tb427v10	1346000	1347000	1.00725	BSF_ES						Tb427VSG19_unitig_Tb427v10	1331	1506
Chr1_3A_Tb427v10	1347000	1348000	0.83013	BSF_ES						Tb427VSG19_unitig_Tb427v10	4329	4504
Chr1_3A_Tb427v10	1348000	1349000	1.02729	BSF_ES						Tb427VSG19_unitig_Tb427v10	6979	7154
Chr1_3A_Tb427v10	1351000	1352000	0.87658	BSF_ES						Tb427VSG19_unitig_Tb427v10	8744	8919
Chr1_3A_Tb427v10	1352000	1353000	0.77817	BSF_ES						Tb427VSG19_unitig_Tb427v10	9096	9271
Chr1_3A_Tb427v10	1353000	1354000	0.89713	BSF_ES						Tb427VSG19_unitig_Tb427v10	9449	9624
Chr1_3A_Tb427v10	1354000	1355000	0.85257	BSF_ES						Tb427VSG19_unitig_Tb427v10	9802	9977
Chr1_3A_Tb427v10	1355000	1356000	0.97851	BSF_ES						Tb427VSG19_unitig_Tb427v10	10883	11058
Chr1_3A_Tb427v10	1356000	1357000	0.96322	BSF_ES						Tb427VSG19_unitig_Tb427v10	11963	12138
Chr1_3A_Tb427v10	1357000	1358000	0.84298	BSF_ES						Tb427VSG19_unitig_Tb427v10	7863	8038
Chr1_3A_Tb427v10	1358000	1359000	0.88624	BSF_ES						Tb427VSG19_unitig_Tb427v10	3799	3974
Chr1_3A_Tb427v10	1359000	1360000	0.82561	BSF_ES						Tb427VSG19_unitig_Tb427v10	4859	5034
Chr1_3A_Tb427v10	1360000	1361000	0.98042	BSF_ES						Tb427VSG19_unitig_Tb427v10	8039	8214
Chr1_3A_Tb427v10	1361000	1362000	0.97916	BSF_ES						Tb427VSG19_unitig_Tb427v10	6803	6978
Chr1_3A_Tb427v10	1362000	1363000	1.08247	BSF_ES						Tb427VSG19_unitig_Tb427v10	8920	9095
Chr1_3A_Tb427v10	1363000	1364000	1.15727	BSF_ES						Tb427VSG19_unitig_Tb427v10	96	271
Chr1_3A_Tb427v10	1364000	1365000	1.08176	BSF_ES						Tb427VSG19_unitig_Tb427v10	8568	8743
Chr1_3A_Tb427v10	1365000	1366000	1.04464	BSF_ES						Tb427VSG19_unitig_Tb427v10	626	801
Chr1_3A_Tb427v10	1366000	1367000	0.99251	BSF_ES						Tb427VSG19_unitig_Tb427v10	1155	1330
Chr1_3A_Tb427v10	1367000	1368000	0.93151	BSF_ES						Tb427VSG19_unitig_Tb427v10	1856	2031
Chr1_3A_Tb427v10	1368000	1369000	0.91466	BSF_ES						Tb427VSG19_unitig_Tb427v10	8215	8390
Chr1_3A_Tb427v10	1369000	1370000	1.38565	BSF_ES						Tb427VSG19_unitig_Tb427v10	979	1154
Chr1_3A_Tb427v10	1370000	1371000	1.00382	BSF_ES						Tb427VSG19_unitig_Tb427v10	6627	6802
Chr1_3A_Tb427v10	1371000	1372000	1.07178	BSF_ES						Tb427VSG19_unitig_Tb427v10	2916	3091
Chr1_3A_Tb427v10	1372000	1373000	0.83325	BSF_ES						Tb427VSG19_unitig_Tb427v10	1684	1859
Chr1_3A_Tb427v10	1373000	1374000	0.71638	BSF_ES						Tb427VSG19_unitig_Tb427v10	2738	2913
Chr1_3A_Tb427v10	1374000	1375000	0.95346	BSF_ES						Tb427VSG19_unitig_Tb427v10	19140	19315
Chr1_3A_Tb427v10	1375000	1376000	1.03049	BSF_ES						Tb427VSG19_unitig_Tb427v10	19317	19492
Chr1_3A_Tb427v10	1376000	1377000	0.84182	BSF_ES						Tb427VSG19_unitig_Tb427v10	2739	2914
Chr1_3A_Tb427v10	1377000	1378000	0.84037	BSF_ES						unitig_223_Tb427v10	21657	21832
Chr1_3A_Tb427v10	1378000	1379000	0.93676	BSF_ES						unitig_223_Tb427v10	21268	21443
Chr1_3A_Tb427v10	1379000	1380000	1.00403	BSF_ES						unitig_223_Tb427v10	21813	21988
Chr1_3A_Tb427v10	1380000	1381000	0.8558	BSF_ES						unitig_223_Tb427v10	21531	21706
Chr1_3A_Tb427v10	1381000	1382000	0.92068	BSF_ES						unitig_223_Tb427v10	21297	21472
Chr1_3A_Tb427v10	1382000	1383000	0.93455	BSF_ES						unitig_223_Tb427v10	21628	21803
Chr1_3A_Tb427v10	1383000	1384000	1.04515	BSF_ES						unitig_223_Tb427v10	21171	21346
Chr1_3A_Tb427v10	1384000	1385000	1.03124	BSF_ES						unitig_223_Tb427v10	21084	21259
Chr1_3A_Tb427v10	1385000	1386000	1.02456	BSF_ES						unitig_223_Tb427v10	21181	21356
Chr1_3A_Tb427v10	1386000	1387000	1.11721	BSF_ES						unitig_223_Tb427v10	21599	21774
Chr1_3A_Tb427v10	1387000	1388000	1.19012	BSF_ES						unitig_223_Tb427v10	21686	21861
Chr1_3A_Tb427v10	1388000	1389000	1.10505	BSF_ES						unitig_223_Tb427v10	21560	21735
Chr1_3A_Tb427v10	1389000	1390000	0.93426	BSF_ES						unitig_223_Tb427v10	21210	21385
Chr1_3A_Tb427v10	1390000	1391000	0.94283	BSF_ES						unitig_223_Tb427v10	21055	21230
Chr1_3A_Tb427v10	1391000	1392000	0.94957	BSF_ES						unitig_223_Tb427v10	21570	21745
Chr1_3A_Tb427v10	1392000	1393000	0.97627	BSF_ES						unitig_223_Tb427v10	21326	21501
Chr1_3A_Tb427v10	1393000	1394000	0.94006	BSF_ES						unitig_223_Tb427v10	21618	21793
Chr1_3A_Tb427v10	1394000	1395000	0.89929	BSF_ES						unitig_2311_Tb427v10	2468	2643
Chr1_3A_Tb427v10	1395000	1396000	0.9488	BSF_ES						unitig_2492_Tb427v10	63	238
Chr1_3A_Tb427v10	1396000	1397000	0.89032	BSF_ES						unitig_2492_Tb427v10	240	415
Chr1_3A_Tb427v10	1397000	1398000	0.96943	BSF_ES						unitig_2492_Tb427v10	592	767
Chr1_3A_Tb427v10	1398000	1399000	0.82631	BSF_ES						unitig_2492_Tb427v10	768	943
Chr1_3A_Tb427v10	1399000	1400000	0.94892	BSF_ES						unitig_2492_Tb427v10	944	1119
Chr1_3A_Tb427v10	1400000	1401000	0.8698	BSF_ES						unitig_2492_Tb427v10	1296	1471
Chr1_3A_Tb427v10	1401000	1402000	0.93718	BSF_ES						unitig_2492_Tb427v10	1120	1295
Chr1_3A_Tb427v10	1402000	1403000	0.95057	BSF_ES						unitig_2492_Tb427v10	1472	1647
Chr1_3A_Tb427v10	1403000	1404000	0.99285	BSF_ES						unitig_2492_Tb427v10	416	591
Chr1_3A_Tb427v10	1404000	1405000	0.86014	BSF_ES						unitig_2512_Tb427v10	1304	1479
Chr1_3A_Tb427v10	1405000	1406000	0.79758	BSF_ES						unitig_2512_Tb427v10	3957	4132
Chr1_3A_Tb427v10	1406000	1407000	0.88617	BSF_ES						unitig_2512_Tb427v10	4153	4328
Chr1_3A_Tb427v10	1407000	1408000	0.99033	BSF_ES						unitig_2512_Tb427v10	4349	4524
Chr1_3A_Tb427v10	1408000	1409000	1.00503	BSF_ES						unitig_2512_Tb427v10	6843	7018
Chr1_3A_Tb427v10	1409000	1410000	0.80376	BSF_ES						unitig_2512_Tb427v10	6137	6312
Chr1_3A_Tb427v10	1410000	1411000	1.10338	BSF_ES						unitig_2512_Tb427v10	7570	7745
Chr1_3A_Tb427v10	1411000	1412000	0.91834	BSF_ES						unitig_2512_Tb427v10	3603	3778
Chr1_3A_Tb427v10	1412000	1413000	1.12925	BSF_ES						unitig_2512_Tb427v10	3249	3424
Chr1_3A_Tb427v10	1413000	1414000	0.94822	BSF_ES						unitig_2512_Tb427v10	4898	5073
Chr1_3A_Tb427v10	1414000	1415000	1.00677	BSF_ES						unitig_2512_Tb427v10	4545	4720
Chr1_3A_Tb427v10	1415000	1416000	0.82227	BSF_ES						unitig_2512_Tb427v10	7942	8117
Chr1_3A_Tb427v10	1416000	1417000	0.69936	BSF_ES						unitig_2512_Tb427v10	7216	7391
Chr1_3A_Tb427v10	1417000	1418000	0.94293	BSF_ES						unitig_2512_Tb427v10	3780	3955
Chr1_3A_Tb427v10	1418000	1419000	0.8792	BSF_ES						unitig_2512_Tb427v10	2541	2716
Chr1_3A_Tb427v10	1419000	1420000	0.82969	BSF_ES						unitig_2512_Tb427v10	3426	3601
Chr1_3A_Tb427v10	1420000	1421000	1.03703	BSF_ES						unitig_2512_Tb427v10	5783	5958
Chr1_3A_Tb427v10	1421000	1422000	1.01234	BSF_ES						unitig_2512_Tb427v10	304	479
Chr1_3A_Tb427v10	1422000	1423000	0.9469	BSF_ES						unitig_2512_Tb427v10	2895	3070
Chr1_3A_Tb427v10	1423000	1424000	0.80209	BSF_ES						unitig_2512_Tb427v10	3072	3247
Chr1_3A_Tb427v10	1424000	1425000	0.75931	BSF_ES						unitig_2512_Tb427v10	7393	7568
Chr1_3A_Tb427v10	1425000	1426000	0.81716	BSF_ES						unitig_2512_Tb427v10	1676	1851
Chr1_3A_Tb427v10	1426000	1427000	1.03883	BSF_ES						unitig_2512_Tb427v10	5606	5781
Chr1_3A_Tb427v10	1427000	1428000	0.94979	BSF_ES						unitig_2512_Tb427v10	1853	2028
Chr1_3A_Tb427v10	1428000	1429000	1.00163	BSF_ES						unitig_2512_Tb427v10	2030	2205
Chr1_3A_Tb427v10	1429000	1430000	0.96662	BSF_ES						unitig_2512_Tb427v10	2207	2382
Chr1_3A_Tb427v10	1430000	1431000	0.94048	BSF_ES						unitig_2512_Tb427v10	2718	2893
Chr1_3A_Tb427v10	1431000	1432000	0.79201	BSF_ES						unitig_2512_Tb427v10	5252	5427
Chr1_3A_Tb427v10	1432000	1433000	0.93595	BSF_ES						unitig_2512_Tb427v10	5429	5604
Chr1_3A_Tb427v10	1433000	1434000	0.84224	BSF_ES						unitig_2512_Tb427v10	8119	8294
Chr1_3A_Tb427v10	1434000	1435000	1.09275	BSF_ES						unitig_2512_Tb427v10	8296	8471
Chr1_3A_Tb427v10	1435000	1436000	1.06161	BSF_ES						unitig_2512_Tb427v10	7039	7214
Chr1_3A_Tb427v10	1436000	1437000	0.7465	BSF_ES						unitig_2512_Tb427v10	638	813
Chr1_3A_Tb427v10	1437000	1438000	0.9268	BSF_ES						unitig_2512_Tb427v10	5960	6135
Chr1_3A_Tb427v10	1438000	1439000	1.02732	BSF_ES						unitig_2512_Tb427v10	5075	5250
Chr1_3A_Tb427v10	1439000	1440000	0.87192	BSF_ES						unitig_2512_Tb427v10	6509	6684
Chr1_3A_Tb427v10	1440000	1441000	0.93432	BSF_ES						unitig_2512_Tb427v10	481	656
Chr1_3A_Tb427v10	1441000	1442000	0.9491	BSF_ES						unitig_2512_Tb427v10	971	1146
Chr1_3A_Tb427v10	1442000	1443000	0.93721	BSF_ES						unitig_2512_Tb427v10	128	303
Chr1_3A_Tb427v10	1443000	1444000	0.9831	BSF_ES						unitig_2512_Tb427v10	795	970
Chr1_3A_Tb427v10	1444000	1445000	0.88429	BSF_ES						unitig_2512_Tb427v10	1128	1303
Chr1_3A_Tb427v10	1445000	1446000	1.01574	BSF_ES						unitig_2512_Tb427v10	1500	1675
Chr1_3A_Tb427v10	1446000	1447000	0.99236	BSF_ES						unitig_2512_Tb427v10	6333	6508
Chr1_3A_Tb427v10	1447000	1448000	0.92015	BSF_ES						unitig_2512_Tb427v10	7766	7941
Chr1_3A_Tb427v10	1448000	1449000	0.97881	BSF_ES						unitig_2512_Tb427v10	6686	6861
Chr1_3A_Tb427v10	1449000	1450000	1.00387	BSF_ES						unitig_2512_Tb427v10	4722	4897
Chr1_3A_Tb427v10	1450000	1451000	1.20715	BSF_ES						unitig_2512_Tb427v10	2384	2559
Chr1_3A_Tb427v10	1451000	1452000	0.95404	BSF_ES						unitig_2568_Tb427v10	523	698
Chr1_3A_Tb427v10	1452000	1453000	1.01542	BSF_ES						unitig_2568_Tb427v10	6717	6892
Chr1_3A_Tb427v10	1453000	1454000	0.81756	BSF_ES						unitig_2568_Tb427v10	6894	7069
Chr1_3A_Tb427v10	1454000	1455000	1.0367	BSF_ES						unitig_2568_Tb427v10	8131	8306
Chr1_3A_Tb427v10	1455000	1456000	1.06329	BSF_ES						unitig_2568_Tb427v10	1290	1465
Chr1_3A_Tb427v10	1456000	1457000	0.98757	BSF_ES						unitig_2568_Tb427v10	2173	2348
Chr1_3A_Tb427v10	1457000	1458000	1.01714	BSF_ES						unitig_2568_Tb427v10	1644	1819
Chr1_3A_Tb427v10	1458000	1459000	0.92135	BSF_ES						unitig_2568_Tb427v10	5303	5478
Chr1_3A_Tb427v10	1459000	1460000	0.92544	BSF_ES						unitig_2568_Tb427v10	4712	4887
Chr1_3A_Tb427v10	1460000	1461000	0.94601	BSF_ES						unitig_2568_Tb427v10	346	521
Chr1_3A_Tb427v10	1461000	1462000	1.10776	BSF_ES						unitig_2568_Tb427v10	1113	1288
Chr1_3A_Tb427v10	1462000	1463000	0.97066	BSF_ES						unitig_2568_Tb427v10	1467	1642
Chr1_3A_Tb427v10	1463000	1464000	1.0584	BSF_ES						unitig_2568_Tb427v10	2859	3034
Chr1_3A_Tb427v10	1464000	1465000	0.88848	BSF_ES						unitig_2568_Tb427v10	3036	3211
Chr1_3A_Tb427v10	1465000	1466000	0.90575	BSF_ES						unitig_2568_Tb427v10	4007	4182
Chr1_3A_Tb427v10	1466000	1467000	1.00488	BSF_ES						unitig_2568_Tb427v10	5480	5655
Chr1_3A_Tb427v10	1467000	1468000	1.18224	BSF_ES						unitig_2568_Tb427v10	6363	6538
Chr1_3A_Tb427v10	1468000	1469000	0.9529	BSF_ES						unitig_2568_Tb427v10	7071	7246
Chr1_3A_Tb427v10	1469000	1470000	1.03446	BSF_ES						unitig_2568_Tb427v10	7248	7423
Chr1_3A_Tb427v10	1470000	1471000	1.02993	BSF_ES						unitig_2568_Tb427v10	12	187
Chr1_3A_Tb427v10	1471000	1472000	1.05765	BSF_ES						unitig_2568_Tb427v10	5833	6008
Chr1_3A_Tb427v10	1472000	1473000	1.09543	BSF_ES						unitig_2568_Tb427v10	6540	6715
Chr1_3A_Tb427v10	1473000	1474000	0.98429	BSF_ES						unitig_2568_Tb427v10	7954	8129
Chr1_3A_Tb427v10	1474000	1475000	0.97647	BSF_ES						unitig_2568_Tb427v10	8308	8483
Chr1_3A_Tb427v10	1475000	1476000	0.86555	BSF_ES						unitig_2568_Tb427v10	7777	7952
Chr1_3A_Tb427v10	1476000	1477000	0.91497	BSF_ES						unitig_2568_Tb427v10	6186	6361
Chr1_3A_Tb427v10	1477000	1478000	1.06839	BSF_ES						unitig_2568_Tb427v10	4889	5064
Chr1_3A_Tb427v10	1478000	1479000	0.90402	BSF_ES						unitig_2568_Tb427v10	895	1070
Chr1_3A_Tb427v10	1479000	1480000	1.08152	BSF_ES						unitig_2568_Tb427v10	5066	5241
Chr1_3A_Tb427v10	1480000	1481000	0.77902	BSF_ES						unitig_2568_Tb427v10	1821	1996
Chr1_3A_Tb427v10	1481000	1482000	0.92062	BSF_ES						unitig_2568_Tb427v10	1997	2172
Chr1_3A_Tb427v10	1482000	1483000	1.04193	BSF_ES						unitig_2568_Tb427v10	2683	2858
Chr1_3A_Tb427v10	1483000	1484000	0.89079	BSF_ES						unitig_2568_Tb427v10	3479	3654
Chr1_3A_Tb427v10	1484000	1485000	0.79688	BSF_ES						unitig_2568_Tb427v10	3655	3830
Chr1_3A_Tb427v10	1485000	1486000	1.02666	BSF_ES						unitig_2568_Tb427v10	3831	4006
Chr1_3A_Tb427v10	1486000	1487000	1.07851	BSF_ES						unitig_2568_Tb427v10	4360	4535
Chr1_3A_Tb427v10	1487000	1488000	0.86498	BSF_ES						unitig_2568_Tb427v10	4536	4711
Chr1_3A_Tb427v10	1488000	1489000	1.09366	BSF_ES						unitig_2568_Tb427v10	719	894
Chr1_3A_Tb427v10	1489000	1490000	1.00434	BSF_ES						unitig_2568_Tb427v10	6010	6185
Chr1_3A_Tb427v10	1490000	1491000	0.8893	BSF_ES						unitig_2568_Tb427v10	7425	7600
Chr1_3A_Tb427v10	1491000	1492000	0.90769	BSF_ES						unitig_2568_Tb427v10	2507	2682
Chr1_3A_Tb427v10	1492000	1493000	1.09094	BSF_ES						unitig_2568_Tb427v10	3303	3478
Chr1_3A_Tb427v10	1493000	1494000	0.95022	BSF_ES						unitig_2568_Tb427v10	4184	4359
Chr1_3A_Tb427v10	1494000	1495000	1.02579	BSF_ES						unitig_2568_Tb427v10	7601	7776
Chr1_3A_Tb427v10	1495000	1496000	0.85197	BSF_ES						unitig_2568_Tb427v10	189	364
Chr1_3A_Tb427v10	1496000	1497000	0.78717	BSF_ES						unitig_2568_Tb427v10	2350	2525
Chr1_3A_Tb427v10	1497000	1498000	0.96908	BSF_ES						unitig_2568_Tb427v10	5657	5832
Chr1_3A_Tb427v10	1498000	1499000	0.97203	BSF_ES						unitig_2568_Tb427v10	3126	3301
Chr1_3A_Tb427v10	1499000	1500000	0.9773	BSF_ES						unitig_2568_Tb427v10	936	1111
Chr1_3A_Tb427v10	1500000	1501000	1.05876	BSF_ES						unitig_2568_Tb427v10	5106	5281
Chr1_3A_Tb427v10	1501000	1502000	0.88053	BSF_ES						unitig_2575_Tb427v10	15	190
Chr1_3A_Tb427v10	1502000	1503000	0.9685	BSF_ES						unitig_2575_Tb427v10	2983	3158
Chr1_3A_Tb427v10	1503000	1504000	0.83068	BSF_ES						unitig_2575_Tb427v10	3160	3335
Chr1_3A_Tb427v10	1504000	1505000	1.08127	BSF_ES						unitig_2575_Tb427v10	1056	1231
Chr1_3A_Tb427v10	1505000	1506000	0.97188	BSF_ES						unitig_2575_Tb427v10	1233	1408
Chr1_3A_Tb427v10	1506000	1507000	0.88653	BSF_ES						unitig_2575_Tb427v10	1587	1762
Chr1_3A_Tb427v10	1507000	1508000	0.80769	BSF_ES						unitig_2575_Tb427v10	1764	1939
Chr1_3A_Tb427v10	1508000	1509000	0.8767	BSF_ES						unitig_2575_Tb427v10	1941	2116
Chr1_3A_Tb427v10	1509000	1510000	0.70742	BSF_ES						unitig_2575_Tb427v10	2295	2470
Chr1_3A_Tb427v10	1510000	1511000	0.98139	BSF_ES						unitig_2575_Tb427v10	4201	4376
Chr1_3A_Tb427v10	1511000	1512000	1.07946	BSF_ES						unitig_2575_Tb427v10	4378	4553
Chr1_3A_Tb427v10	1512000	1513000	1.00079	BSF_ES						unitig_2575_Tb427v10	4732	4907
Chr1_3A_Tb427v10	1513000	1514000	0.95655	BSF_ES						unitig_2575_Tb427v10	4909	5084
Chr1_3A_Tb427v10	1514000	1515000	0.90184	BSF_ES						unitig_2575_Tb427v10	5086	5261
Chr1_3A_Tb427v10	1515000	1516000	1.04387	BSF_ES						unitig_2575_Tb427v10	5440	5615
Chr1_3A_Tb427v10	1516000	1517000	0.93843	BSF_ES						unitig_2575_Tb427v10	2118	2293
Chr1_3A_Tb427v10	1517000	1518000	0.80435	BSF_ES						unitig_2575_Tb427v10	2472	2647
Chr1_3A_Tb427v10	1518000	1519000	0.76144	BSF_ES						unitig_2575_Tb427v10	2649	2824
Chr1_3A_Tb427v10	1519000	1520000	0.78698	BSF_ES						unitig_2575_Tb427v10	5263	5438
Chr1_3A_Tb427v10	1520000	1521000	0.76711	BSF_ES						unitig_2575_Tb427v10	5617	5792
Chr1_3A_Tb427v10	1521000	1522000	0.93535	BSF_ES						unitig_2575_Tb427v10	5794	5969
Chr1_3A_Tb427v10	1522000	1523000	0.99902	BSF_ES						unitig_2575_Tb427v10	349	524
Chr1_3A_Tb427v10	1523000	1524000	0.96028	BSF_ES						unitig_2575_Tb427v10	3494	3669
Chr1_3A_Tb427v10	1524000	1525000	1.06833	BSF_ES						unitig_2575_Tb427v10	879	1054
Chr1_3A_Tb427v10	1525000	1526000	0.85658	BSF_ES						unitig_2575_Tb427v10	1410	1585
Chr1_3A_Tb427v10	1526000	1527000	1.05077	BSF_ES						unitig_2575_Tb427v10	4024	4199
Chr1_3A_Tb427v10	1527000	1528000	0.98024	BSF_ES						unitig_2575_Tb427v10	4555	4730
Chr1_3A_Tb427v10	1528000	1529000	0.81132	BSF_ES						unitig_2575_Tb427v10	702	877
Chr1_3A_Tb427v10	1529000	1530000	1.05617	BSF_ES						unitig_2575_Tb427v10	3847	4022
Chr1_3A_Tb427v10	1530000	1531000	1.1175	BSF_ES						unitig_2575_Tb427v10	5971	6146
Chr1_3A_Tb427v10	1531000	1532000	1.04594	BSF_ES						unitig_2575_Tb427v10	6128	6303
Chr1_3A_Tb427v10	1532000	1533000	1.02606	BSF_ES						unitig_2575_Tb427v10	2826	3001
Chr1_3A_Tb427v10	1533000	1534000	0.88533	BSF_ES						unitig_2575_Tb427v10	192	367
Chr1_3A_Tb427v10	1534000	1535000	0.93157	BSF_ES						unitig_2575_Tb427v10	3337	3512
Chr1_3A_Tb427v10	1535000	1536000	1.0955	BSF_ES						unitig_2575_Tb427v10	526	701
Chr1_3A_Tb427v10	1536000	1537000	0.93503	BSF_ES						unitig_2575_Tb427v10	3671	3846
Chr1_3A_Tb427v10	1537000	1538000	0.96243	BSF_ES						unitig_2623_Tb427v10	9996	10171
Chr1_3A_Tb427v10	1538000	1539000	1.01869	BSF_ES						unitig_2623_Tb427v10	4328	4503
Chr1_3A_Tb427v10	1539000	1540000	1.08963	BSF_ES						unitig_2623_Tb427v10	1861	2036
Chr1_3A_Tb427v10	1540000	1541000	1.03154	BSF_ES						unitig_2623_Tb427v10	6270	6445
Chr1_3A_Tb427v10	1543000	1544000	0.83267	BSF_ES						unitig_2623_Tb427v10	5212	5387
Chr1_3A_Tb427v10	1544000	1545000	0.89575	BSF_ES						unitig_2623_Tb427v10	9446	9621
Chr1_3A_Tb427v10	1546000	1547000	0.90763	BSF_ES						unitig_2623_Tb427v10	11761	11936
Chr1_3A_Tb427v10	1547000	1548000	0.85692	BSF_ES						unitig_2623_Tb427v10	2741	2916
Chr1_3A_Tb427v10	1548000	1549000	0.86074	BSF_ES						unitig_2623_Tb427v10	2918	3093
Chr1_3A_Tb427v10	1549000	1550000	0.95531	BSF_ES						unitig_2623_Tb427v10	3447	3622
Chr1_3A_Tb427v10	1550000	1551000	1.03093	BSF_ES						unitig_2623_Tb427v10	4858	5033
Chr1_3A_Tb427v10	1551000	1552000	0.81744	BSF_ES						unitig_2623_Tb427v10	13755	13930
Chr1_3A_Tb427v10	1552000	1553000	0.92689	BSF_ES						unitig_2623_Tb427v10	14989	15164
Chr1_3A_Tb427v10	1553000	1554000	0.83359	BSF_ES						unitig_2623_Tb427v10	275	450
Chr1_3A_Tb427v10	1556000	1557000	0.80923	BSF_ES						unitig_2623_Tb427v10	452	627
Chr1_3A_Tb427v10	1557000	1558000	1.21635	BSF_ES						unitig_2623_Tb427v10	2564	2739
Chr1_3A_Tb427v10	1559000	1560000	1.03432	BSF_ES						unitig_2623_Tb427v10	4505	4680
Chr1_3A_Tb427v10	1560000	1561000	1.39595	BSF_ES						unitig_2623_Tb427v10	5035	5210
Chr1_3A_Tb427v10	1561000	1562000	1.2369	BSF_ES						unitig_2623_Tb427v10	6447	6622
Chr1_3A_Tb427v10	1562000	1563000	0.93521	BSF_ES						unitig_2623_Tb427v10	6976	7151
Chr1_3A_Tb427v10	1563000	1564000	0.84338	BSF_ES						unitig_2623_Tb427v10	8740	8915
Chr1_3A_Tb427v10	1564000	1565000	0.80405	BSF_ES						unitig_2623_Tb427v10	9093	9268
Chr1_3A_Tb427v10	1565000	1566000	1.04814	BSF_ES						unitig_2623_Tb427v10	9623	9798
Chr1_3A_Tb427v10	1566000	1567000	0.97757	BSF_ES						unitig_2623_Tb427v10	9800	9975
Chr1_3A_Tb427v10	1567000	1568000	0.9573	BSF_ES						unitig_2623_Tb427v10	11055	11230
Chr1_3A_Tb427v10	1568000	1569000	0.97729	BSF_ES						unitig_2623_Tb427v10	11408	11583
Chr1_3A_Tb427v10	1569000	1570000	1.00574	BSF_ES						unitig_2623_Tb427v10	11938	12113
Chr1_3A_Tb427v10	1570000	1571000	0.92157	BSF_ES						unitig_2623_Tb427v10	12291	12466
Chr1_3A_Tb427v10	1571000	1572000	0.90975	BSF_ES						unitig_2623_Tb427v10	14636	14811
Chr1_3A_Tb427v10	1572000	1573000	0.96665	BSF_ES						unitig_2623_Tb427v10	15870	16045
Chr1_3A_Tb427v10	1573000	1574000	0.94457	BSF_ES						unitig_2623_Tb427v10	4151	4326
Chr1_3A_Tb427v10	1574000	1575000	0.9832	BSF_ES						unitig_2623_Tb427v10	8386	8561
Chr1_3A_Tb427v10	1575000	1576000	1.02382	BSF_ES						unitig_2623_Tb427v10	8563	8738
Chr1_3A_Tb427v10	1576000	1577000	0.99939	BSF_ES						unitig_2623_Tb427v10	10701	10876
Chr1_3A_Tb427v10	1577000	1578000	0.90232	BSF_ES						unitig_2623_Tb427v10	10878	11053
Chr1_3A_Tb427v10	1578000	1579000	1.09696	BSF_ES						unitig_2623_Tb427v10	7681	7856
Chr1_3A_Tb427v10	1579000	1580000	1.05791	BSF_ES						unitig_2623_Tb427v10	5389	5564
Chr1_3A_Tb427v10	1581000	1582000	0.9169	BSF_ES						unitig_2623_Tb427v10	3799	3974
Chr1_3A_Tb427v10	1582000	1583000	0.89752	BSF_ES						unitig_2623_Tb427v10	6623	6798
Chr1_3A_Tb427v10	1583000	1584000	0.83746	BSF_ES						unitig_2623_Tb427v10	6799	6974
Chr1_3A_Tb427v10	1584000	1585000	0.89278	BSF_ES						unitig_2623_Tb427v10	8209	8384
Chr1_3A_Tb427v10	1585000	1586000	0.88594	BSF_ES						unitig_2623_Tb427v10	12820	12995
Chr1_3A_Tb427v10	1586000	1587000	0.73124	BSF_ES						unitig_2623_Tb427v10	15166	15341
Chr1_3A_Tb427v10	1587000	1588000	0.87191	BSF_ES						unitig_2623_Tb427v10	7504	7679
Chr1_3A_Tb427v10	1588000	1589000	1.10753	BSF_ES						unitig_2623_Tb427v10	12643	12818
Chr1_3A_Tb427v10	1589000	1590000	0.89356	BSF_ES						unitig_2623_Tb427v10	628	803
Chr1_3A_Tb427v10	1590000	1591000	0.79946	BSF_ES						unitig_2623_Tb427v10	804	979
Chr1_3A_Tb427v10	1591000	1592000	1.00649	BSF_ES						unitig_2623_Tb427v10	980	1155
Chr1_3A_Tb427v10	1592000	1593000	0.92193	BSF_ES						unitig_2623_Tb427v10	1156	1331
Chr1_3A_Tb427v10	1595000	1596000	1.12106	BSF_ES						unitig_2623_Tb427v10	1332	1507
Chr1_3A_Tb427v10	1596000	1597000	0.90631	BSF_ES						unitig_2623_Tb427v10	1508	1683
Chr1_3A_Tb427v10	1597000	1598000	1.01997	BSF_ES						unitig_2623_Tb427v10	1684	1859
Chr1_3A_Tb427v10	1598000	1599000	1.03184	BSF_ES						unitig_2623_Tb427v10	2037	2212
Chr1_3A_Tb427v10	1599000	1600000	0.88764	BSF_ES						unitig_2623_Tb427v10	3094	3269
Chr1_3A_Tb427v10	1600000	1601000	0.99319	BSF_ES						unitig_2623_Tb427v10	3623	3798
Chr1_3A_Tb427v10	1603000	1604000	0.97934	BSF_ES						unitig_2623_Tb427v10	4681	4856
Chr1_3A_Tb427v10	1604000	1605000	0.93024	BSF_ES						unitig_2623_Tb427v10	5565	5740
Chr1_3A_Tb427v10	1605000	1606000	0.93071	BSF_ES						unitig_2623_Tb427v10	5741	5916
Chr1_3A_Tb427v10	1606000	1607000	1.05753	BSF_ES						unitig_2623_Tb427v10	5917	6092
Chr1_3A_Tb427v10	1607000	1608000	0.95554	BSF_ES						unitig_2623_Tb427v10	7152	7327
Chr1_3A_Tb427v10	1608000	1609000	0.93964	BSF_ES						unitig_2623_Tb427v10	7328	7503
Chr1_3A_Tb427v10	1609000	1610000	0.95689	BSF_ES						unitig_2623_Tb427v10	8916	9091
Chr1_3A_Tb427v10	1610000	1611000	0.879	BSF_ES						unitig_2623_Tb427v10	9269	9444
Chr1_3A_Tb427v10	1611000	1612000	0.86578	BSF_ES						unitig_2623_Tb427v10	11231	11406
Chr1_3A_Tb427v10	1612000	1613000	0.89802	BSF_ES						unitig_2623_Tb427v10	11584	11759
Chr1_3A_Tb427v10	1615000	1616000	0.92695	BSF_ES						unitig_2623_Tb427v10	12467	12642
Chr1_3A_Tb427v10	1616000	1617000	0.9574	BSF_ES						unitig_2623_Tb427v10	14460	14635
Chr1_3A_Tb427v10	1617000	1618000	0.93331	BSF_ES						unitig_2623_Tb427v10	15694	15869
Chr1_3A_Tb427v10	1618000	1619000	0.92001	BSF_ES						unitig_2623_Tb427v10	8033	8208
Chr1_3A_Tb427v10	1619000	1620000	1.06842	BSF_ES						unitig_2623_Tb427v10	10348	10523
Chr1_3A_Tb427v10	1620000	1621000	0.78235	BSF_ES						unitig_2623_Tb427v10	12996	13171
Chr1_3A_Tb427v10	1621000	1622000	0.86031	BSF_ES						unitig_2623_Tb427v10	2213	2388
Chr1_3A_Tb427v10	1622000	1623000	0.89494	BSF_ES						unitig_2623_Tb427v10	3270	3445
Chr1_3A_Tb427v10	1623000	1624000	1.00656	BSF_ES						unitig_2623_Tb427v10	6093	6268
Chr1_3A_Tb427v10	1624000	1625000	0.97652	BSF_ES						unitig_2623_Tb427v10	7857	8032
Chr1_3A_Tb427v10	1625000	1626000	0.83594	BSF_ES						unitig_2623_Tb427v10	10172	10347
Chr1_3A_Tb427v10	1626000	1627000	0.86074	BSF_ES						unitig_2623_Tb427v10	10524	10699
Chr1_3A_Tb427v10	1627000	1628000	0.8436	BSF_ES						unitig_2623_Tb427v10	12114	12289
Chr1_3A_Tb427v10	1628000	1629000	0.9501	BSF_ES						unitig_2623_Tb427v10	13403	13578
Chr1_3A_Tb427v10	1629000	1630000	0.92029	BSF_ES						unitig_2623_Tb427v10	16047	16222
Chr1_3A_Tb427v10	1630000	1631000	0.86235	BSF_ES						unitig_2623_Tb427v10	13932	14107
Chr1_3A_Tb427v10	1631000	1632000	1.01277	BSF_ES						unitig_2623_Tb427v10	13172	13347
Chr1_3A_Tb427v10	1632000	1633000	0.97794	BSF_ES						unitig_2623_Tb427v10	14284	14459
Chr1_3A_Tb427v10	1633000	1634000	1.1072	BSF_ES						unitig_2623_Tb427v10	14813	14988
Chr1_3A_Tb427v10	1634000	1635000	0.93414	BSF_ES						unitig_2623_Tb427v10	15518	15693
Chr1_3A_Tb427v10	1635000	1636000	0.81111	BSF_ES						unitig_2623_Tb427v10	13579	13754
Chr1_3A_Tb427v10	1636000	1637000	0.7775	BSF_ES						unitig_2623_Tb427v10	14108	14283
Chr1_3A_Tb427v10	1637000	1638000	0.85376	BSF_ES						unitig_2623_Tb427v10	15342	15517
Chr1_3A_Tb427v10	1638000	1639000	0.98989	BSF_ES						unitig_2623_Tb427v10	3974	4149
Chr1_3A_Tb427v10	1639000	1640000	0.87544	BSF_ES						unitig_2623_Tb427v10	2387	2562
Chr1_3A_Tb427v10	1640000	1641000	0.91313	BSF_ES						unitig_2623_Tb427v10	98	273
Chr1_3A_Tb427v10	1641000	1642000	1.04362	BSF_ES						unitig_2706_Tb427VSG-476_Tb427v10	1002	1177
Chr1_3A_Tb427v10	1642000	1643000	0.91441	BSF_ES						unitig_2706_Tb427VSG-476_Tb427v10	648	823
Chr1_3A_Tb427v10	1643000	1644000	0.81657	BSF_ES						unitig_2706_Tb427VSG-476_Tb427v10	1885	2060
Chr1_3A_Tb427v10	1644000	1645000	0.94678	BSF_ES						unitig_2706_Tb427VSG-476_Tb427v10	3474	3649
Chr1_3A_Tb427v10	1645000	1646000	0.87455	BSF_ES						unitig_2706_Tb427VSG-476_Tb427v10	295	470
Chr1_3A_Tb427v10	1646000	1647000	0.91818	BSF_ES						unitig_2706_Tb427VSG-476_Tb427v10	2944	3119
Chr1_3A_Tb427v10	1647000	1648000	0.93288	BSF_ES						unitig_2706_Tb427VSG-476_Tb427v10	3828	4003
Chr1_3A_Tb427v10	1648000	1649000	0.92687	BSF_ES						unitig_2706_Tb427VSG-476_Tb427v10	825	1000
Chr1_3A_Tb427v10	1649000	1650000	0.88357	BSF_ES						unitig_2706_Tb427VSG-476_Tb427v10	1531	1706
Chr1_3A_Tb427v10	1650000	1651000	0.99227	BSF_ES						unitig_2706_Tb427VSG-476_Tb427v10	3297	3472
Chr1_3A_Tb427v10	1651000	1652000	0.99448	BSF_ES						unitig_2706_Tb427VSG-476_Tb427v10	3651	3826
Chr1_3A_Tb427v10	1652000	1653000	0.91839	BSF_ES						unitig_2706_Tb427VSG-476_Tb427v10	2414	2589
Chr1_3A_Tb427v10	1653000	1654000	1.02512	BSF_ES						unitig_2706_Tb427VSG-476_Tb427v10	4005	4180
Chr1_3A_Tb427v10	1654000	1655000	0.93437	BSF_ES						unitig_2706_Tb427VSG-476_Tb427v10	118	293
Chr1_3A_Tb427v10	1655000	1656000	1.02072	BSF_ES						unitig_2706_Tb427VSG-476_Tb427v10	1708	1883
Chr1_3A_Tb427v10	1656000	1657000	1.00244	BSF_ES						unitig_2706_Tb427VSG-476_Tb427v10	472	647
Chr1_3A_Tb427v10	1657000	1658000	0.92327	BSF_ES						unitig_2706_Tb427VSG-476_Tb427v10	2591	2766
Chr1_3A_Tb427v10	1658000	1659000	0.92807	BSF_ES						unitig_2706_Tb427VSG-476_Tb427v10	1355	1530
Chr1_3A_Tb427v10	1659000	1660000	0.90734	BSF_ES						unitig_2706_Tb427VSG-476_Tb427v10	2238	2413
Chr1_3A_Tb427v10	1660000	1661000	0.824	BSF_ES						unitig_2706_Tb427VSG-476_Tb427v10	2768	2943
Chr1_3A_Tb427v10	1661000	1662000	0.98854	BSF_ES						unitig_2706_Tb427VSG-476_Tb427v10	1179	1354
Chr1_3A_Tb427v10	1662000	1663000	0.92841	BSF_ES						unitig_2706_Tb427VSG-476_Tb427v10	2062	2237
Chr1_3A_Tb427v10	1663000	1664000	0.99058	BSF_ES						unitig_2706_Tb427VSG-476_Tb427v10	3121	3296
Chr1_3A_Tb427v10	1664000	1665000	0.96828	BSF_ES						unitig_2736_Tb427VSG-31_Tb427v10	16835	17010
Chr1_3A_Tb427v10	1665000	1666000	1.07183	BSF_ES						unitig_2736_Tb427VSG-31_Tb427v10	4717	4892
Chr1_3A_Tb427v10	1666000	1667000	1.00009	BSF_ES						unitig_2736_Tb427VSG-31_Tb427v10	5778	5953
Chr1_3A_Tb427v10	1667000	1668000	0.95087	BSF_ES						unitig_2736_Tb427VSG-31_Tb427v10	13478	13653
Chr1_3A_Tb427v10	1668000	1669000	1.02039	BSF_ES						unitig_2736_Tb427VSG-31_Tb427v10	13655	13830
Chr1_3A_Tb427v10	1669000	1670000	0.80341	BSF_ES						unitig_2736_Tb427VSG-31_Tb427v10	15755	15930
Chr1_3A_Tb427v10	1670000	1671000	0.74771	BSF_ES						unitig_2736_Tb427VSG-31_Tb427v10	16462	16637
Chr1_3A_Tb427v10	1671000	1672000	1.05159	BSF_ES						unitig_2736_Tb427VSG-31_Tb427v10	4540	4715
Chr1_3A_Tb427v10	1672000	1673000	0.9685	BSF_ES						unitig_2736_Tb427VSG-31_Tb427v10	11556	11731
Chr1_3A_Tb427v10	1673000	1674000	0.87026	BSF_ES						unitig_2736_Tb427VSG-31_Tb427v10	17012	17187
Chr1_3A_Tb427v10	1674000	1675000	1.01154	BSF_ES						unitig_2736_Tb427VSG-31_Tb427v10	520	695
Chr1_3A_Tb427v10	1675000	1676000	0.99239	BSF_ES						unitig_2736_Tb427VSG-31_Tb427v10	873	1048
Chr1_3A_Tb427v10	1676000	1677000	1.03459	BSF_ES						unitig_2736_Tb427VSG-31_Tb427v10	1207	1382
Chr1_3A_Tb427v10	1677000	1678000	0.96438	BSF_ES						unitig_2736_Tb427VSG-31_Tb427v10	1737	1912
Chr1_3A_Tb427v10	1678000	1679000	1.02372	BSF_ES						unitig_2736_Tb427VSG-31_Tb427v10	2442	2617
Chr1_3A_Tb427v10	1679000	1680000	1.05557	BSF_ES						unitig_2736_Tb427VSG-31_Tb427v10	2795	2970
Chr1_3A_Tb427v10	1680000	1681000	0.81732	BSF_ES						unitig_2736_Tb427VSG-31_Tb427v10	3659	3834
Chr1_3A_Tb427v10	1681000	1682000	0.92073	BSF_ES						unitig_2736_Tb427VSG-31_Tb427v10	9284	9459
Chr1_3A_Tb427v10	1682000	1683000	0.95647	BSF_ES						unitig_2736_Tb427VSG-31_Tb427v10	15578	15753
Chr1_3A_Tb427v10	1683000	1684000	1.06009	BSF_ES						unitig_2736_Tb427VSG-31_Tb427v10	1560	1735
Chr1_3A_Tb427v10	1684000	1685000	0.80783	BSF_ES						unitig_2736_Tb427VSG-31_Tb427v10	3129	3304
Chr1_3A_Tb427v10	1685000	1686000	0.83176	BSF_ES						unitig_2736_Tb427VSG-31_Tb427v10	3482	3657
Chr1_3A_Tb427v10	1686000	1687000	0.96983	BSF_ES						unitig_2736_Tb427VSG-31_Tb427v10	6484	6659
Chr1_3A_Tb427v10	1687000	1688000	0.81055	BSF_ES						unitig_2736_Tb427VSG-31_Tb427v10	8069	8244
Chr1_3A_Tb427v10	1688000	1689000	0.97145	BSF_ES						unitig_2736_Tb427VSG-31_Tb427v10	8246	8421
Chr1_3A_Tb427v10	1689000	1690000	0.73252	BSF_ES						unitig_2736_Tb427VSG-31_Tb427v10	10517	10692
Chr1_3A_Tb427v10	1690000	1691000	0.868	BSF_ES						unitig_2736_Tb427VSG-31_Tb427v10	10694	10869
Chr1_3A_Tb427v10	1691000	1692000	1.31708	BSF_ES						unitig_2736_Tb427VSG-31_Tb427v10	11909	12084
Chr1_3A_Tb427v10	1692000	1693000	1.1928	BSF_ES						unitig_2736_Tb427VSG-31_Tb427v10	12616	12791
Chr1_3A_Tb427v10	1693000	1694000	1.0093	BSF_ES						unitig_2736_Tb427VSG-31_Tb427v10	14185	14360
Chr1_3A_Tb427v10	1694000	1695000	0.84635	BSF_ES						unitig_2736_Tb427VSG-31_Tb427v10	14362	14537
Chr1_3A_Tb427v10	1695000	1696000	0.70982	BSF_ES						unitig_2736_Tb427VSG-31_Tb427v10	15225	15400
Chr1_3A_Tb427v10	1696000	1697000	0.85646	BSF_ES						unitig_2736_Tb427VSG-31_Tb427v10	12439	12614
Chr1_3A_Tb427v10	1697000	1698000	0.9865	BSF_ES						unitig_2736_Tb427VSG-31_Tb427v10	14008	14183
Chr1_3A_Tb427v10	1698000	1699000	1.02499	BSF_ES						unitig_2736_Tb427VSG-31_Tb427v10	16108	16283
Chr1_3A_Tb427v10	1699000	1700000	0.88299	BSF_ES						unitig_2736_Tb427VSG-31_Tb427v10	16658	16833
Chr1_3A_Tb427v10	1700000	1701000	0.80034	BSF_ES						unitig_2736_Tb427VSG-31_Tb427v10	5248	5423
Chr1_3A_Tb427v10	1701000	1702000	1.10481	BSF_ES						unitig_2736_Tb427VSG-31_Tb427v10	14696	14871
Chr1_3A_Tb427v10	1702000	1703000	0.99402	BSF_ES						unitig_2736_Tb427VSG-31_Tb427v10	16285	16460
Chr1_3A_Tb427v10	1703000	1704000	0.83714	BSF_ES						unitig_2736_Tb427VSG-31_Tb427v10	4894	5069
Chr1_3A_Tb427v10	1704000	1705000	1.01718	BSF_ES						unitig_2736_Tb427VSG-31_Tb427v10	5425	5600
Chr1_3A_Tb427v10	1705000	1706000	1.07216	BSF_ES						unitig_2736_Tb427VSG-31_Tb427v10	4364	4539
Chr1_3A_Tb427v10	1706000	1707000	1.23287	BSF_ES						unitig_2736_Tb427VSG-31_Tb427v10	5602	5777
Chr1_3A_Tb427v10	1707000	1708000	1.11654	BSF_ES						unitig_2736_Tb427VSG-31_Tb427v10	5955	6130
Chr1_3A_Tb427v10	1708000	1709000	1.01507	BSF_ES						unitig_2736_Tb427VSG-31_Tb427v10	12262	12437
Chr1_3A_Tb427v10	1709000	1710000	0.99877	BSF_ES						unitig_2736_Tb427VSG-31_Tb427v10	6307	6482
Chr1_3A_Tb427v10	1710000	1711000	0.90703	BSF_ES						unitig_2736_Tb427VSG-31_Tb427v10	12793	12968
Chr1_3A_Tb427v10	1711000	1712000	0.90566	BSF_ES						unitig_2736_Tb427VSG-31_Tb427v10	168	343
Chr1_3A_Tb427v10	1712000	1713000	0.89209	BSF_ES						unitig_2736_Tb427VSG-31_Tb427v10	2090	2265
Chr1_3A_Tb427v10	1713000	1714000	0.86161	BSF_ES						unitig_2736_Tb427VSG-31_Tb427v10	3836	4011
Chr1_3A_Tb427v10	1714000	1715000	0.89525	BSF_ES						unitig_2736_Tb427VSG-31_Tb427v10	5071	5246
Chr1_3A_Tb427v10	1715000	1716000	1.07883	BSF_ES						unitig_2736_Tb427VSG-31_Tb427v10	6131	6306
Chr1_3A_Tb427v10	1716000	1717000	0.89842	BSF_ES						unitig_2736_Tb427VSG-31_Tb427v10	12950	13125
Chr1_3A_Tb427v10	1717000	1718000	1.10358	BSF_ES						unitig_2736_Tb427VSG-31_Tb427v10	1050	1225
Chr1_3A_Tb427v10	1718000	1719000	0.73027	BSF_ES						unitig_2736_Tb427VSG-31_Tb427v10	2972	3147
Chr1_3A_Tb427v10	1719000	1720000	0.84925	BSF_ES						unitig_2736_Tb427VSG-31_Tb427v10	1384	1559
Chr1_3A_Tb427v10	1720000	1721000	0.86902	BSF_ES						unitig_2736_Tb427VSG-31_Tb427v10	1914	2089
Chr1_3A_Tb427v10	1721000	1722000	0.92856	BSF_ES						unitig_2736_Tb427VSG-31_Tb427v10	2619	2794
Chr1_3A_Tb427v10	1722000	1723000	0.93517	BSF_ES						unitig_2736_Tb427VSG-31_Tb427v10	3306	3481
Chr1_3A_Tb427v10	1723000	1724000	0.86093	BSF_ES						unitig_2736_Tb427VSG-31_Tb427v10	4012	4187
Chr1_3A_Tb427v10	1724000	1725000	0.75989	BSF_ES						unitig_2736_Tb427VSG-31_Tb427v10	7541	7716
Chr1_3A_Tb427v10	1725000	1726000	0.75963	BSF_ES						unitig_2736_Tb427VSG-31_Tb427v10	7717	7892
Chr1_3A_Tb427v10	1726000	1727000	0.89803	BSF_ES						unitig_2736_Tb427VSG-31_Tb427v10	7893	8068
Chr1_3A_Tb427v10	1727000	1728000	0.94504	BSF_ES						unitig_2736_Tb427VSG-31_Tb427v10	8932	9107
Chr1_3A_Tb427v10	1728000	1729000	0.86569	BSF_ES						unitig_2736_Tb427VSG-31_Tb427v10	9461	9636
Chr1_3A_Tb427v10	1729000	1730000	0.8652	BSF_ES						unitig_2736_Tb427VSG-31_Tb427v10	9989	10164
Chr1_3A_Tb427v10	1730000	1731000	0.80451	BSF_ES						unitig_2736_Tb427VSG-31_Tb427v10	10165	10340
Chr1_3A_Tb427v10	1731000	1732000	0.73012	BSF_ES						unitig_2736_Tb427VSG-31_Tb427v10	11733	11908
Chr1_3A_Tb427v10	1732000	1733000	0.87005	BSF_ES						unitig_2736_Tb427VSG-31_Tb427v10	13126	13301
Chr1_3A_Tb427v10	1733000	1734000	0.95163	BSF_ES						unitig_2736_Tb427VSG-31_Tb427v10	13302	13477
Chr1_3A_Tb427v10	1734000	1735000	1.04208	BSF_ES						unitig_2736_Tb427VSG-31_Tb427v10	14873	15048
Chr1_3A_Tb427v10	1735000	1736000	0.77493	BSF_ES						unitig_2736_Tb427VSG-31_Tb427v10	15049	15224
Chr1_3A_Tb427v10	1738000	1739000	0.97293	BSF_ES						unitig_2736_Tb427VSG-31_Tb427v10	15402	15577
Chr1_3A_Tb427v10	1739000	1740000	0.91515	BSF_ES						unitig_2736_Tb427VSG-31_Tb427v10	8580	8755
Chr1_3A_Tb427v10	1740000	1741000	0.91925	BSF_ES						unitig_2736_Tb427VSG-31_Tb427v10	11028	11203
Chr1_3A_Tb427v10	1741000	1742000	0.97921	BSF_ES						unitig_2736_Tb427VSG-31_Tb427v10	8423	8598
Chr1_3A_Tb427v10	1742000	1743000	0.90217	BSF_ES						unitig_2736_Tb427VSG-31_Tb427v10	10871	11046
Chr1_3A_Tb427v10	1743000	1744000	0.77944	BSF_ES						unitig_2736_Tb427VSG-31_Tb427v10	14539	14714
Chr1_3A_Tb427v10	1744000	1745000	0.8293	BSF_ES						unitig_2736_Tb427VSG-31_Tb427v10	697	872
Chr1_3A_Tb427v10	1745000	1746000	0.98294	BSF_ES						unitig_2736_Tb427VSG-31_Tb427v10	4188	4363
Chr1_3A_Tb427v10	1746000	1747000	0.79195	BSF_ES						unitig_2736_Tb427VSG-31_Tb427v10	6661	6836
Chr1_3A_Tb427v10	1747000	1748000	0.80899	BSF_ES						unitig_2736_Tb427VSG-31_Tb427v10	9637	9812
Chr1_3A_Tb427v10	1748000	1749000	0.96599	BSF_ES						unitig_2736_Tb427VSG-31_Tb427v10	9813	9988
Chr1_3A_Tb427v10	1749000	1750000	0.86976	BSF_ES						unitig_2736_Tb427VSG-31_Tb427v10	10341	10516
Chr1_3A_Tb427v10	1750000	1751000	0.8982	BSF_ES						unitig_2736_Tb427VSG-31_Tb427v10	12086	12261
Chr1_3A_Tb427v10	1751000	1752000	0.89038	BSF_ES						unitig_2736_Tb427VSG-31_Tb427v10	13832	14007
Chr1_3A_Tb427v10	1752000	1753000	1.13151	BSF_ES						unitig_2736_Tb427VSG-31_Tb427v10	8756	8931
Chr1_3A_Tb427v10	1753000	1754000	1.15679	BSF_ES						unitig_2736_Tb427VSG-31_Tb427v10	11204	11379
Chr1_3A_Tb427v10	1754000	1755000	0.95474	BSF_ES						unitig_2736_Tb427VSG-31_Tb427v10	344	519
Chr1_3A_Tb427v10	1755000	1756000	1.04753	BSF_ES						unitig_2736_Tb427VSG-31_Tb427v10	2266	2441
Chr1_3A_Tb427v10	1756000	1757000	1.04855	BSF_ES						unitig_2736_Tb427VSG-31_Tb427v10	6837	7012
Chr1_3A_Tb427v10	1757000	1758000	0.99326	BSF_ES						unitig_2736_Tb427VSG-31_Tb427v10	7013	7188
Chr1_3A_Tb427v10	1758000	1759000	0.97554	BSF_ES						unitig_2736_Tb427VSG-31_Tb427v10	7189	7364
Chr1_3A_Tb427v10	1759000	1760000	1.02738	BSF_ES						unitig_2736_Tb427VSG-31_Tb427v10	7365	7540
Chr1_3A_Tb427v10	1760000	1761000	0.81487	BSF_ES						unitig_2736_Tb427VSG-31_Tb427v10	15932	16107
Chr1_3A_Tb427v10	1761000	1762000	0.93183	BSF_ES						unitig_2736_Tb427VSG-31_Tb427v10	9108	9283
Chr1_3A_Tb427v10	1762000	1763000	0.87049	BSF_ES						unitig_2736_Tb427VSG-31_Tb427v10	11380	11555
Chr1_3A_Tb427v10	1763000	1764000	0.85422	BSF_ES						unitig_288_Tb427v10	31173	31348
Chr1_3A_Tb427v10	1764000	1765000	0.8204	BSF_ES						unitig_288_Tb427v10	37082	37257
Chr1_3A_Tb427v10	1765000	1766000	0.69568	BSF_ES						unitig_288_Tb427v10	29868	30043
Chr1_3A_Tb427v10	1766000	1767000	0.93013	BSF_ES						unitig_288_Tb427v10	30940	31115
Chr1_3A_Tb427v10	1767000	1768000	0.8899	BSF_ES						unitig_288_Tb427v10	32228	32403
Chr1_3A_Tb427v10	1768000	1769000	0.9285	BSF_ES						unitig_288_Tb427v10	33498	33673
Chr1_3A_Tb427v10	1769000	1770000	0.95485	BSF_ES						unitig_288_Tb427v10	35659	35834
Chr1_3A_Tb427v10	1770000	1771000	1.07202	BSF_ES						unitig_288_Tb427v10	33440	33615
Chr1_3A_Tb427v10	1771000	1772000	0.94201	BSF_ES						unitig_288_Tb427v10	31754	31929
Chr1_3A_Tb427v10	1772000	1773000	0.91148	BSF_ES						unitig_288_Tb427v10	32935	33110
Chr1_3A_Tb427v10	1773000	1774000	1.00946	BSF_ES						unitig_288_Tb427v10	34827	35002
Chr1_3A_Tb427v10	1774000	1775000	0.98262	BSF_ES						unitig_288_Tb427v10	38141	38316
Chr1_3A_Tb427v10	1775000	1776000	0.80948	BSF_ES						unitig_288_Tb427v10	34885	35060
Chr1_3A_Tb427v10	1776000	1777000	0.99776	BSF_ES						unitig_288_Tb427v10	35011	35186
Chr1_3A_Tb427v10	1777000	1778000	0.92388	BSF_ES						unitig_288_Tb427v10	40493	40668
Chr1_3A_Tb427v10	1778000	1779000	0.85638	BSF_ES						unitig_288_Tb427v10	41047	41222
Chr1_3A_Tb427v10	1779000	1780000	0.87252	BSF_ES						unitig_288_Tb427v10	30323	30498
Chr1_3A_Tb427v10	1782000	1783000	0.80194	BSF_ES						unitig_288_Tb427v10	37111	37286
Chr1_3A_Tb427v10	1783000	1784000	0.91302	BSF_ES						unitig_288_Tb427v10	32906	33081
Chr1_3A_Tb427v10	1784000	1785000	0.81832	BSF_ES						unitig_288_Tb427v10	39134	39309
Chr1_3A_Tb427v10	1785000	1786000	1.05154	BSF_ES						unitig_288_Tb427v10	28620	28795
Chr1_3A_Tb427v10	1786000	1787000	0.9396	BSF_ES						unitig_288_Tb427v10	30023	30198
Chr1_3A_Tb427v10	1787000	1788000	0.80899	BSF_ES						unitig_288_Tb427v10	30294	30469
Chr1_3A_Tb427v10	1788000	1789000	0.95665	BSF_ES						unitig_288_Tb427v10	32780	32955
Chr1_3A_Tb427v10	1789000	1790000	1.00585	BSF_ES						unitig_288_Tb427v10	37364	37539
Chr1_3A_Tb427v10	1790000	1791000	0.98113	BSF_ES						unitig_288_Tb427v10	40464	40639
Chr1_3A_Tb427v10	1791000	1792000	0.97052	BSF_ES						unitig_288_Tb427v10	41076	41251
Chr1_3A_Tb427v10	1792000	1793000	0.98649	BSF_ES						unitig_288_Tb427v10	31144	31319
Chr1_3A_Tb427v10	1793000	1794000	0.75165	BSF_ES						unitig_288_Tb427v10	32751	32926
Chr1_3A_Tb427v10	1794000	1795000	0.94559	BSF_ES						unitig_288_Tb427v10	33469	33644
Chr1_3A_Tb427v10	1795000	1796000	0.9965	BSF_ES						unitig_288_Tb427v10	35630	35805
Chr1_3A_Tb427v10	1796000	1797000	0.82579	BSF_ES						unitig_288_Tb427v10	40551	40726
Chr1_3A_Tb427v10	1797000	1798000	0.91519	BSF_ES						unitig_288_Tb427v10	31115	31290
Chr1_3A_Tb427v10	1798000	1799000	0.95788	BSF_ES						unitig_288_Tb427v10	40522	40697
Chr1_3A_Tb427v10	1799000	1800000	0.80718	BSF_ES						unitig_288_Tb427v10	41105	41280
Chr1_3A_Tb427v10	1800000	1801000	1.06931	BSF_ES						unitig_288_Tb427v10	34856	35031
Chr1_3A_Tb427v10	1801000	1802000	0.97538	BSF_ES						unitig_288_Tb427v10	32877	33052
Chr1_3A_Tb427v10	1802000	1803000	0.98252	BSF_ES						unitig_288_Tb427v10	36017	36192
Chr1_3A_Tb427v10	1803000	1804000	0.95126	BSF_ES						unitig_288_Tb427v10	36995	37170
Chr1_3A_Tb427v10	1804000	1805000	0.86379	BSF_ES						unitig_288_Tb427v10	37024	37199
Chr1_3A_Tb427v10	1805000	1806000	0.99212	BSF_ES						unitig_288_Tb427v10	41134	41309
Chr1_3A_Tb427v10	1806000	1807000	0.78151	BSF_ES						unitig_288_Tb427v10	40940	41115
Chr1_3A_Tb427v10	1807000	1808000	0.93541	BSF_ES						unitig_288_Tb427v10	28027	28202
Chr1_3A_Tb427v10	1808000	1809000	0.86976	BSF_ES						unitig_288_Tb427v10	37053	37228
Chr1_3A_Tb427v10	1809000	1810000	0.86082	BSF_ES						unitig_288_Tb427v10	30265	30440
Chr1_3A_Tb427v10	1810000	1811000	0.8757	BSF_ES						unitig_288_Tb427v10	32964	33139
Chr1_3A_Tb427v10	1811000	1812000	0.88535	BSF_ES						unitig_288_Tb427v10	35572	35747
Chr1_3A_Tb427v10	1812000	1813000	0.79764	BSF_ES						unitig_288_Tb427v10	28591	28766
Chr1_3A_Tb427v10	1813000	1814000	0.89333	BSF_ES						unitig_288_Tb427v10	29994	30169
Chr1_3A_Tb427v10	1816000	1817000	0.94568	BSF_ES						unitig_288_Tb427v10	30052	30227
Chr1_3A_Tb427v10	1817000	1818000	0.80052	BSF_ES						unitig_288_Tb427v10	31202	31377
Chr1_3A_Tb427v10	1818000	1819000	0.85678	BSF_ES						unitig_288_Tb427v10	33527	33702
Chr1_3A_Tb427v10	1821000	1822000	1.20539	BSF_ES						unitig_288_Tb427v10	34982	35157
Chr1_3A_Tb427v10	1823000	1824000	0.88601	BSF_ES						unitig_288_Tb427v10	35040	35215
Chr1_3A_Tb427v10	1824000	1825000	0.89549	BSF_ES						unitig_288_Tb427v10	35601	35776
Chr1_3A_Tb427v10	1825000	1826000	0.87294	BSF_ES						unitig_288_Tb427v10	37587	37762
Chr1_3A_Tb427v10	1826000	1827000	0.97886	BSF_ES						unitig_288_Tb427v10	39726	39901
Chr1_3A_Tb427v10	1827000	1828000	0.83136	BSF_ES						unitig_288_Tb427v10	28562	28737
Chr1_3A_Tb427v10	1828000	1829000	1.0321	BSF_ES						unitig_288_Tb427v10	29965	30140
Chr1_3A_Tb427v10	1829000	1830000	1.30258	BSF_ES						unitig_288_Tb427v10	35185	35360
Chr1_3A_Tb427v10	1830000	1831000	0.95163	BSF_ES						unitig_288_Tb427v10	31725	31900
Chr1_3A_Tb427v10	1831000	1832000	0.74561	BSF_ES						unitig_288_Tb427v10	32199	32374
Chr1_3A_Tb427v10	1832000	1833000	0.96267	BSF_ES						unitig_288_Tb427v10	32722	32897
Chr1_3A_Tb427v10	1833000	1834000	0.91638	BSF_ES						unitig_288_Tb427v10	30969	31144
Chr1_3A_Tb427v10	1834000	1835000	0.91502	BSF_ES						unitig_288_Tb427v10	34914	35089
Chr1_3A_Tb427v10	1835000	1836000	0.93723	BSF_ES						unitig_288_Tb427v10	32257	32432
Chr1_3A_Tb427v10	1836000	1837000	1.03277	BSF_ES						unitig_288_Tb427v10	38170	38345
Chr1_3A_Tb427v10	1837000	1838000	0.80581	BSF_ES						unitig_288_Tb427v10	27626	27801
Chr1_3A_Tb427v10	1838000	1839000	0.99424	BSF_ES						unitig_288_Tb427v10	40590	40765
Chr1_3A_Tb427v10	1839000	1840000	0.93131	BSF_ES						unitig_288_Tb427v10	33760	33935
Chr1_3A_Tb427v10	1840000	1841000	1.06766	BSF_ES						unitig_288_Tb427v10	31696	31871
Chr1_3A_Tb427v10	1843000	1844000	0.79617	BSF_ES						unitig_288_Tb427v10	32170	32345
Chr1_3A_Tb427v10	1844000	1845000	0.90249	BSF_ES						unitig_288_Tb427v10	34953	35128
Chr1_3A_Tb427v10	1845000	1846000	0.90261	BSF_ES						unitig_288_Tb427v10	35756	35931
Chr1_3A_Tb427v10	1846000	1847000	0.97366	BSF_ES						unitig_288_Tb427v10	32286	32461
Chr1_3A_Tb427v10	1847000	1848000	0.9173	BSF_ES						unitig_288_Tb427v10	36966	37141
Chr1_3A_Tb427v10	1848000	1849000	0.90697	BSF_ES						unitig_288_Tb427v10	40230	40405
Chr1_3A_Tb427v10	1849000	1850000	0.80795	BSF_ES						unitig_288_Tb427v10	28649	28824
Chr1_3A_Tb427v10	1850000	1851000	0.91615	BSF_ES						unitig_288_Tb427v10	30352	30527
Chr1_3A_Tb427v10	1851000	1852000	0.97058	BSF_ES						unitig_288_Tb427v10	39163	39338
Chr1_3A_Tb427v10	1852000	1853000	0.8657	BSF_ES						unitig_288_Tb427v10	39929	40104
Chr1_3A_Tb427v10	1853000	1854000	0.93505	BSF_ES						unitig_288_Tb427v10	40094	40269
Chr1_3A_Tb427v10	1854000	1855000	0.84532	BSF_ES						unitig_288_Tb427v10	33915	34090
Chr1_3A_Tb427v10	1855000	1856000	0.9888	BSF_ES						unitig_288_Tb427v10	33944	34119
Chr1_3A_Tb427v10	1856000	1857000	0.90132	BSF_ES						unitig_288_Tb427v10	29322	29497
Chr1_3A_Tb427v10	1857000	1858000	0.96908	BSF_ES						unitig_288_Tb427v10	33585	33760
Chr1_3A_Tb427v10	1858000	1859000	1.00047	BSF_ES						unitig_288_Tb427v10	37762	37937
Chr1_3A_Tb427v10	1859000	1860000	1.19434	BSF_ES						unitig_288_Tb427v10	39755	39930
Chr1_3A_Tb427v10	1860000	1861000	1.16964	BSF_ES						unitig_288_Tb427v10	28736	28911
Chr1_3A_Tb427v10	1861000	1862000	0.95709	BSF_ES						unitig_288_Tb427v10	33119	33294
Chr1_3A_Tb427v10	1862000	1863000	0.90518	BSF_ES						unitig_288_Tb427v10	28949	29124
Chr1_3A_Tb427v10	1863000	1864000	0.8234	BSF_ES						unitig_288_Tb427v10	30420	30595
Chr1_3A_Tb427v10	1866000	1867000	0.8991	BSF_ES						unitig_288_Tb427v10	31928	32103
Chr1_3A_Tb427v10	1867000	1868000	0.87608	BSF_ES						unitig_288_Tb427v10	33167	33342
Chr1_3A_Tb427v10	1868000	1869000	0.86787	BSF_ES						unitig_288_Tb427v10	35127	35302
Chr1_3A_Tb427v10	1869000	1870000	0.8433	BSF_ES						unitig_288_Tb427v10	36046	36221
Chr1_3A_Tb427v10	1870000	1871000	0.92221	BSF_ES						unitig_288_Tb427v10	40619	40794
Chr1_3A_Tb427v10	1871000	1872000	0.85492	BSF_ES						unitig_288_Tb427v10	40658	40833
Chr1_3A_Tb427v10	1872000	1873000	0.89356	BSF_ES						unitig_288_Tb427v10	32809	32984
Chr1_3A_Tb427v10	1873000	1874000	0.7999	BSF_ES						unitig_288_Tb427v10	35456	35631
Chr1_3A_Tb427v10	1874000	1875000	1.254	BSF_ES						unitig_288_Tb427v10	39570	39745
Chr1_3A_Tb427v10	1875000	1876000	1.16257	BSF_ES						unitig_288_Tb427v10	39716	39891
Chr1_3A_Tb427v10	1876000	1877000	0.93321	BSF_ES						unitig_288_Tb427v10	39842	40017
Chr1_3A_Tb427v10	1877000	1878000	0.96107	BSF_ES						unitig_288_Tb427v10	39871	40046
Chr1_3A_Tb427v10	1878000	1879000	0.94505	BSF_ES						unitig_288_Tb427v10	40065	40240
Chr1_3A_Tb427v10	1879000	1880000	0.96727	BSF_ES						unitig_288_Tb427v10	31783	31958
Chr1_3A_Tb427v10	1880000	1881000	0.89262	BSF_ES						unitig_288_Tb427v10	34002	34177
Chr1_3A_Tb427v10	1881000	1882000	0.9223	BSF_ES						unitig_288_Tb427v10	34701	34876
Chr1_3A_Tb427v10	1884000	1885000	0.78185	BSF_ES						unitig_288_Tb427v10	36182	36357
Chr1_3A_Tb427v10	1885000	1886000	0.99921	BSF_ES						unitig_288_Tb427v10	36318	36493
Chr1_3A_Tb427v10	1886000	1887000	0.89171	BSF_ES						unitig_288_Tb427v10	28504	28679
Chr1_3A_Tb427v10	1887000	1888000	0.88535	BSF_ES						unitig_288_Tb427v10	33973	34148
Chr1_3A_Tb427v10	1888000	1889000	0.88258	BSF_ES						unitig_288_Tb427v10	34089	34264
Chr1_3A_Tb427v10	1889000	1890000	0.95475	BSF_ES						unitig_288_Tb427v10	35272	35447
Chr1_3A_Tb427v10	1890000	1891000	0.99543	BSF_ES						unitig_288_Tb427v10	36289	36464
Chr1_3A_Tb427v10	1891000	1892000	0.82682	BSF_ES						unitig_288_Tb427v10	27713	27888
Chr1_3A_Tb427v10	1892000	1893000	0.88715	BSF_ES						unitig_288_Tb427v10	30207	30382
Chr1_3A_Tb427v10	1893000	1894000	0.86333	BSF_ES						unitig_288_Tb427v10	32654	32829
Chr1_3A_Tb427v10	1894000	1895000	0.93213	BSF_ES						unitig_288_Tb427v10	33808	33983
Chr1_3A_Tb427v10	1895000	1896000	0.91356	BSF_ES						unitig_288_Tb427v10	34759	34934
Chr1_3A_Tb427v10	1896000	1897000	1.07844	BSF_ES						unitig_288_Tb427v10	35224	35399
Chr1_3A_Tb427v10	1897000	1898000	1.02978	BSF_ES						unitig_288_Tb427v10	35485	35660
Chr1_3A_Tb427v10	1898000	1899000	0.84589	BSF_ES						unitig_288_Tb427v10	35872	36047
Chr1_3A_Tb427v10	1899000	1900000	0.93919	BSF_ES						unitig_288_Tb427v10	35949	36124
Chr1_3A_Tb427v10	1900000	1901000	0.84242	BSF_ES						unitig_288_Tb427v10	37723	37898
Chr1_3A_Tb427v10	1901000	1902000	1.04551	BSF_ES						unitig_288_Tb427v10	37985	38160
Chr1_3A_Tb427v10	1902000	1903000	1.04814	BSF_ES						unitig_288_Tb427v10	28765	28940
Chr1_3A_Tb427v10	1903000	1904000	0.97071	BSF_ES						unitig_288_Tb427v10	28794	28969
Chr1_3A_Tb427v10	1904000	1905000	0.91019	BSF_ES						unitig_288_Tb427v10	28852	29027
Chr1_3A_Tb427v10	1905000	1906000	0.78046	BSF_ES						unitig_288_Tb427v10	29007	29182
Chr1_3A_Tb427v10	1906000	1907000	0.85369	BSF_ES						unitig_288_Tb427v10	30478	30653
Chr1_3A_Tb427v10	1907000	1908000	1.11553	BSF_ES						unitig_288_Tb427v10	31454	31629
Chr1_3A_Tb427v10	1908000	1909000	0.92647	BSF_ES						unitig_288_Tb427v10	31512	31687
Chr1_3A_Tb427v10	1909000	1910000	0.86456	BSF_ES						unitig_288_Tb427v10	31541	31716
Chr1_3A_Tb427v10	1910000	1911000	1.01925	BSF_ES						unitig_288_Tb427v10	31986	32161
Chr1_3A_Tb427v10	1911000	1912000	0.99404	BSF_ES						unitig_288_Tb427v10	32015	32190
Chr1_3A_Tb427v10	1912000	1913000	0.92074	BSF_ES						unitig_288_Tb427v10	32993	33168
Chr1_3A_Tb427v10	1913000	1914000	0.94889	BSF_ES						unitig_288_Tb427v10	33206	33381
Chr1_3A_Tb427v10	1914000	1915000	0.92378	BSF_ES						unitig_288_Tb427v10	33779	33954
Chr1_3A_Tb427v10	1915000	1916000	0.92911	BSF_ES						unitig_288_Tb427v10	35214	35389
Chr1_3A_Tb427v10	1916000	1917000	1.15241	BSF_ES						unitig_288_Tb427v10	35330	35505
Chr1_3A_Tb427v10	1917000	1918000	1.04715	BSF_ES						unitig_288_Tb427v10	35369	35544
Chr1_3A_Tb427v10	1918000	1919000	1.1188	BSF_ES						unitig_288_Tb427v10	37393	37568
Chr1_3A_Tb427v10	1919000	1920000	0.97219	BSF_ES						unitig_288_Tb427v10	37451	37626
Chr1_3A_Tb427v10	1920000	1921000	1.00132	BSF_ES						unitig_288_Tb427v10	27461	27636
Chr1_3A_Tb427v10	1921000	1922000	0.87031	BSF_ES						unitig_288_Tb427v10	28678	28853
Chr1_3A_Tb427v10	1922000	1923000	1.01095	BSF_ES						unitig_288_Tb427v10	29448	29623
Chr1_3A_Tb427v10	1923000	1924000	0.92483	BSF_ES						unitig_288_Tb427v10	31396	31571
Chr1_3A_Tb427v10	1924000	1925000	0.96528	BSF_ES						unitig_288_Tb427v10	32344	32519
[truncated: 273,910+ more rows]

## Sheet: Fig.S8
Note: due to the size of source data for Fig. S8 boxplots, the data are supplied as a separate txt file (Supplementary Data 2)
